# Supplementary material for: Age and CD161 Expression Contribute to Inter-Individual Variation in Interleukin-23 Response in CD8+ Memory Human T Cells
Source: PLoS One. 2013 Mar 1;8(3):e57746. doi: 10.1371/journal.pone.0057746 (PMC3585933; doi:10.1371/journal.pone.0057746)
Supplement: Table S2 — Genes differentially expressed between IL-23-responsive and non-responsive subjects. (XLSX) [file pone.0057746.s005.xlsx]

## Sheet: Results_of_Present_ID
Probeset ID	Gene_assignment	p-value	t	Mean(N)	Mean(Y)	Fold Change(Y/N)
3134013	BC094715 // CEBPD // CCAAT/enhancer binding protein (C/EBP), delta // 8p11.2-p11	8.63555e-07	-20.5505	85.7142	395.436	4.61342
3349719	NM_006006 // ZBTB16 // zinc finger and BTB domain containing 16 // 11q23.1 // 77	1.57622e-06	-18.5638	44.5507	274.612	6.16403
3393704	BC113586 // MPZL3 // myelin protein zero-like 3 // 11q23.3 // 196264 /// NM_1982	2.45525e-06	-17.2211	489.349	739.722	1.51165
3443804	NM_002258 // KLRB1 // killer cell lectin-like receptor subfamily B, member 1 //	3.8705e-06	-15.9399	505.573	1938.67	3.8346
3043895	NM_014766 // SCRN1 // secernin 1 // 7p14.3-p14.1 // 9805	8.20196e-06	-14.0234	52.3633	234.767	4.48342
2717593	NM_018986 // SH3TC1 // SH3 domain and tetratricopeptide repeats 1 // 4p16.1 // 5	1.38192e-05	12.823	122.485	37.5449	-3.26236
3934729	NM_000211 // ITGB2 // integrin, beta 2 (complement component 3 receptor 3 and 4	2.20755e-05	11.8281	640.145	245.624	-2.60621
3675462	NM_022773 // LMF1 // lipase maturation factor 1 // 16p13.3 // 64788 /// AK125201	2.33148e-05	11.7169	79.5265	38.293	-2.07679
3444958	NM_030640 // DUSP16 // dual specificity phosphatase 16 // 12p13 // 80824 /// AB0	2.38533e-05	-11.6707	1626.57	2613.25	1.60661
2620773	NM_006564 // CXCR6 // chemokine (C-X-C motif) receptor 6 // 3p21 // 10663 /// U7	2.8336e-05	-11.3276	324.783	918.565	2.82824
3656223	NM_002209 // ITGAL // integrin, alpha L (antigen CD11A (p180), lymphocyte functi	3.02316e-05	11.2011	1228.64	600.331	-2.0466
3327057	NM_024841 // FLJ14213 // hypothetical protein FLJ14213 // 11p13-p12 // 79899 ///	3.41618e-05	10.9657	908.247	436.592	-2.08031
3364525	NM_175058 // PLEKHA7 // pleckstrin homology domain containing, family A member 7	3.92021e-05	-10.7061	39.0525	119.683	3.06465
3427098	NM_005230 // ELK3 // ELK3, ETS-domain protein (SRF accessory protein 2) // 12q23	4.41382e-05	-10.4869	192.266	363.424	1.89022
2682271	NM_021935 // PROK2 // prokineticin 2 // 3p21.1 // 60675 /// BC098162 // PROK2 //	4.76138e-05	10.349	160.118	59.282	-2.70095
2831350	NM_016463 // CXXC5 // CXXC finger 5 // 5q31.3 // 51523 /// ENST00000302517 // CX	6.49866e-05	-9.79994	96.0405	216.187	2.251
2701033	NM_001081455 // P2RY14 // purinergic receptor P2Y, G-protein coupled, 14 // 3q24	0.000122866	-8.7562	72.4102	194.21	2.68209
3332729	AY541703 // CD5 // CD5 molecule // 11q13 // 921	0.000147196	8.47854	1248.66	609.923	-2.04725
3638760	NM_002168 // IDH2 // isocitrate dehydrogenase 2 (NADP+), mitochondrial // 15q26.	0.000162601	8.32885	292.971	144.79	-2.02342
3846507	NM_001348 // DAPK3 // death-associated protein kinase 3 // 19p13.3 // 1613 /// A	0.000189988	8.09932	146.904	101.353	-1.44943
3610958	NM_000875 // IGF1R // insulin-like growth factor 1 receptor // 15q26.3 // 3480	0.000200669	-8.01997	45.7816	69.8094	1.52484
3766651	NM_001433 // ERN1 // endoplasmic reticulum to nucleus signaling 1 // 17q24.2 //	0.000211301	-7.94567	441.943	1169.9	2.64717
3678147	NM_020677 // NMRAL1 // NmrA-like family domain containing 1 // 16p13.3 // 57407	0.000213929	7.92797	175.872	99.3406	-1.77039
3977067	NM_002668 // PLP2 // proteolipid protein 2 (colonic epithelium-enriched) // Xp11	0.000223862	-7.86327	837.831	1258.41	1.50199
3075136	NM_194071 // CREB3L2 // cAMP responsive element binding protein 3-like 2 // 7q34	0.000265293	-7.62511	145.311	236.599	1.62822
2461717	NM_014765 // TOMM20 // translocase of outer mitochondrial membrane 20 homolog (y	0.00028038	7.54886	144.814	110.827	-1.30666
2801694	NM_031916 // ROPN1L // ropporin 1-like // 5p15.2 // 83853	0.000282778	-7.53717	28.5906	52.9888	1.85337
3949017	NM_017931 // FLJ20699 // hypothetical protein FLJ20699 // 22q13 // 55020 /// ENS	0.000299162	7.46028	107.635	56.3968	-1.90854
3782069	---	0.000300168	-7.45572	40.7334	75.6463	1.85711
2658785	NM_153690 // FAM43A // family with sequence similarity 43, member A // 3q29 // 1	0.000306014	-7.42955	91.7214	197.6	2.15436
3725602	NM_016428 // ABI3 // ABI gene family, member 3 // 17q21.3 // 51225	0.000308124	7.42024	298.93	182.634	-1.63677
2962113	NM_022726 // ELOVL4 // elongation of very long chain fatty acids (FEN1/Elo2, SUR	0.000328984	-7.33202	42.828	146.279	3.4155
2403215	NM_001042747 // FGR // Gardner-Rasheed feline sarcoma viral (v-fgr) oncogene hom	0.000379238	7.14355	305.52	90.3905	-3.38
2502762	NM_182915 // STEAP3 // STEAP family member 3 // 2q14.2 // 55240 /// NM_018234 //	0.000392218	-7.09952	30.256	57.2378	1.89179
3947627	NM_000714 // TSPO // translocator protein (18kDa) // 22q13.31 // 706 /// BC00111	0.000422616	7.00265	68.4601	43.6037	-1.57005
3925639	NM_003489 // NRIP1 // nuclear receptor interacting protein 1 // 21q11.2 // 8204	0.000432458	-6.97299	85.7033	227.372	2.65301
3607447	NM_007011 // ABHD2 // abhydrolase domain containing 2 // 15q26.1 // 11057 /// NM	0.000441887	6.94529	425.605	202.582	-2.1009
3203569	NM_004925 // AQP3 // aquaporin 3 (Gill blood group) // 9p13 // 360 /// BC012988	0.000471915	-6.86142	149.091	498.153	3.34126
3454331	NM_016357 // LIMA1 // LIM domain and actin binding 1 // 12q13 // 51474 /// AF198	0.00047642	6.84936	137.43	46.7322	-2.94079
2761837	NM_031950 // FGFBP2 // fibroblast growth factor binding protein 2 // 4p16 // 838	0.000492783	6.80666	602.041	156.582	-3.84488
3752709	NM_015194 // MYO1D // myosin ID // 17q11-q12 // 4642 /// BC030602 // MYO1D // my	0.000493738	-6.80422	77.2001	193.997	2.51291
2422722	NM_003243 // TGFBR3 // transforming growth factor, beta receptor III // 1p33-p32	0.00050295	6.78094	1519.65	773.026	-1.96584
2841184	NM_001031711 // ERGIC1 // endoplasmic reticulum-golgi intermediate compartment (	0.000534863	-6.70393	247.193	443.513	1.7942
3357397	AY358497 // LOC89944 // hypothetical protein BC008326 // 11q25 // 89944 /// BX64	0.00053557	6.70228	66.6951	23.7288	-2.81072
2360728	NM_025058 // TRIM46 // tripartite motif-containing 46 // 1q22 // 80128 /// AK128	0.000550435	-6.66824	127.225	194.871	1.53171
3169331	NM_000692 // ALDH1B1 // aldehyde dehydrogenase 1 family, member B1 // 9p11.1 //	0.000593121	6.57607	55.1824	24.6942	-2.23463
2836518	NM_198321 // GALNT10 // UDP-N-acetyl-alpha-D-galactosamine:polypeptide N-acetylg	0.000596928	-6.56822	272.482	411.76	1.51115
3404660	BC042884 // KLRD1 // killer cell lectin-like receptor subfamily D, member 1 // 1	0.00060345	6.55491	1290.76	519.132	-2.48638
3662808	NM_201524 // GPR56 // G protein-coupled receptor 56 // 16q12.2-q21 // 9289 /// N	0.000623832	6.51434	478.346	156.254	-3.06134
2435261	NM_005060 // RORC // RAR-related orphan receptor C // 1q21 // 6097 /// NM_001001	0.000627186	-6.50781	73.2247	299.655	4.09226
3705491	NM_024792 // FAM57A // family with sequence similarity 57, member A // 17p13.3 /	0.000663618	-6.43936	54.5491	91.7628	1.68221
2523045	NM_003507 // FZD7 // frizzled homolog 7 (Drosophila) // 2q33 // 8324	0.000721282	-6.33939	74.5796	106.199	1.42397
3703885	NM_003486 // SLC7A5 // solute carrier family 7 (cationic amino acid transporter,	0.000818791	-6.18955	544.463	1615.37	2.9669
3466206	NM_020698 // TMCC3 // transmembrane and coiled-coil domain family 3 // 12q22 //	0.000861348	6.13044	115.062	51.7325	-2.22417
3333358	NM_001040694 // INCENP // inner centromere protein antigens 135/155kDa // 11q12-	0.000911607	6.0648	121.096	74.3884	-1.62788
2962820	NM_002395 // ME1 // malic enzyme 1, NADP(+)-dependent, cytosolic // 6q12 // 4199	0.000931751	-6.03964	65.315	398.825	6.10617
2562965	NM_172099 // CD8B // CD8b molecule // 2p12 // 926 /// NM_172101 // CD8B // CD8b	0.00093676	6.03348	262.194	118.066	-2.22075
2584018	NM_001935 // DPP4 // dipeptidyl-peptidase 4 (CD26, adenosine deaminase complexin	0.00101489	-5.94202	347.12	1248.91	3.59793
2711604	NM_001080513 // CPN2 // carboxypeptidase N, polypeptide 2 // 3q29 // 1370	0.00104033	-5.91397	40.497	55.6938	1.37526
3903052	NM_003098 // SNTA1 // syntrophin, alpha 1 (dystrophin-associated protein A1, 59k	0.00105779	-5.89516	102.491	191.263	1.86615
3846695	NM_144615 // TMIGD2 // transmembrane and immunoglobulin domain containing 2 // 1	0.00106312	-5.88949	115.463	260.585	2.25686
3527514	NM_000270 // NP // nucleoside phosphorylase // 14q13.1 // 4860 /// AK126154 // N	0.00109905	-5.8521	571.901	771.014	1.34816
3379644	NM_001876 // CPT1A // carnitine palmitoyltransferase 1A (liver) // 11q13.1-q13.2	0.00112882	5.82216	133.122	60.649	-2.19496
3391816	NM_020886 // USP28 // ubiquitin specific peptidase 28 // 11q23 // 57646 /// BC06	0.00112976	5.82122	261.653	125.303	-2.08817
3020646	NM_000492 // CFTR // cystic fibrosis transmembrane conductance regulator (ATP-bi	0.00113244	-5.81857	54.7574	112.73	2.05873
3085990	NM_001715 // BLK // B lymphoid tyrosine kinase // 8p23-p22 // 640 /// AL832875 /	0.00113591	-5.81516	51.0009	213.022	4.17682
3450861	NM_005164 // ABCD2 // ATP-binding cassette, sub-family D (ALD), member 2 // 12q1	0.00120018	5.75392	166.078	85.4913	-1.94263
2636786	BC101291 // VSTM3 // V-set and transmembrane domain containing 3 // 3q13.31 // 2	0.00129581	5.6694	1293.95	683.06	-1.89434
2401193	NM_033631 // LUZP1 // leucine zipper protein 1 // 1p36 // 7798 /// BC051733 // L	0.00135083	-5.62394	442.445	627.49	1.41823
2512790	NM_022058 // SLC4A10 // solute carrier family 4, sodium bicarbonate transporter-	0.00138523	-5.59658	128.682	704.454	5.47436
3535780	NM_000956 // PTGER2 // prostaglandin E receptor 2 (subtype EP2), 53kDa // 14q22	0.00146631	5.53503	245.997	133.021	-1.84931
3739162	NM_005993 // TBCD // tubulin folding cofactor D // 17q25.3 // 6904 /// AF193042	0.00147525	-5.52848	1674.76	2118.37	1.26488
3676134	NM_080861 // SPSB3 // splA/ryanodine receptor domain and SOCS box containing 3 /	0.0015579	5.47001	163.529	96.5049	-1.69452
3853922	NM_145046 // CALR3 // calreticulin 3 // 19p13.11 // 125972	0.00158886	-5.44901	811.022	951.886	1.17369
3293840	NM_014767 // SPOCK2 // sparc/osteonectin, cwcv and kazal-like domains proteoglyc	0.00162134	-5.42748	1759.91	2834.88	1.61081
2479433	NM_172069 // PLEKHH2 // pleckstrin homology domain containing, family H (with My	0.00169468	-5.38061	57.7254	126.229	2.18671
3627422	ENST00000309157 // RORA // RAR-related orphan receptor A (RORA), transcript vari	0.00171632	-5.36722	773.763	1196.53	1.54637
3911177	NM_030776 // ZBP1 // Z-DNA binding protein 1 // 20q13.31 // 81030 /// BC028218 /	0.00174842	5.34771	118.305	57.933	-2.04211
3944690	NM_013385 // PSCD4 // pleckstrin homology, Sec7 and coiled-coil domains 4 // 22q	0.00179398	5.3207	501.598	324.43	-1.54609
3377669	NM_021070 // LTBP3 // latent transforming growth factor beta binding protein 3 /	0.00180069	-5.31679	145.195	342.011	2.35554
4004575	NM_031442 // TMEM47 // transmembrane protein 47 // Xp11.4 // 83604 /// AK090917	0.00181298	-5.30967	50.4047	93.0946	1.84694
2474223	NM_007046 // EMILIN1 // elastin microfibril interfacer 1 // 2p23.3-p23.2 // 1111	0.0018381	-5.29529	122.703	198.645	1.6189
3741585	NM_002208 // ITGAE // integrin, alpha E (antigen CD103, human mucosal lymphocyte	0.00186137	-5.28215	130.358	469.684	3.60302
3504526	NM_014572 // LATS2 // LATS, large tumor suppressor, homolog 2 (Drosophila) // 13	0.00191989	-5.24995	112.061	258.869	2.31008
3716783	NM_032932 // RAB11FIP4 // RAB11 family interacting protein 4 (class II) // --- /	0.0019327	5.24305	310.549	206.863	-1.50123
2713789	NM_182524 // ZNF595 // zinc finger protein 595 // 4p16.3 // 152687 /// BC046475	0.00194582	5.23603	89.6814	35.1324	-2.55267
2460817	NM_020808 // SIPA1L2 // signal-induced proliferation-associated 1 like 2 // 1q42	0.00196362	-5.2266	50.204	185.289	3.69073
3816225	NM_001039846 // C19orf36 // chromosome 19 open reading frame 36 // 19p13.3 // 11	0.00196646	-5.22511	259.775	377.9	1.45472
3687839	NM_023931 // ZNF747 // zinc finger protein 747 // 16p11.2 // 65988	0.00197688	-5.21964	92.0704	142.938	1.55249
2709235	NM_001346 // DGKG // diacylglycerol kinase, gamma 90kDa // 3q27.2-q27.3 // 1608	0.00197965	-5.21819	44.6983	73.7538	1.65004
2335172	NM_004474 // FOXD2 // forkhead box D2 // 1p34-p32 // 2306	0.0019829	-5.2165	96.6997	169.299	1.75077
3701297	NM_152342 // CDYL2 // chromodomain protein, Y-like 2 // 16q23.2 // 124359	0.00205031	5.18202	144.004	82.3659	-1.74834
2955556	NM_016929 // CLIC5 // chloride intracellular channel 5 // 6p21.1-p12.1 // 53405	0.00209365	-5.16053	140.385	375.993	2.67829
2316379	NM_003036 // SKI // v-ski sarcoma viral oncogene homolog (avian) // 1q22-q24 //	0.00214302	-5.13665	287.82	388.625	1.35024
2486811	NM_002664 // PLEK // pleckstrin // 2p14 // 5341 /// AK124424 // PLEK // pleckstr	0.00214936	5.13363	1254.75	616.159	-2.03641
3558359	NM_033423 // GZMH // granzyme H (cathepsin G-like 2, protein h-CCPX) // 14q11.2	0.00220194	5.10896	1241.85	304.642	-4.07644
2830504	NM_014386 // PKD2L2 // polycystic kidney disease 2-like 2 // 5q31 // 27039 /// B	0.00222818	5.0969	154.75	79.6498	-1.94288
3231846	NM_014023 // WDR37 // WD repeat domain 37 // 10p15.3 // 22884 /// BC018044 // WD	0.00233247	5.0505	167.492	88.0173	-1.90294
3838556	U03858 // FLT3LG // fms-related tyrosine kinase 3 ligand // 19q13.3 // 2323 ///	0.00233681	-5.04863	463.978	676.422	1.45788
3954294	NM_014634 // PPM1F // protein phosphatase 1F (PP2C domain containing) // 22q11.2	0.00236279	5.03746	97.2366	64.4762	-1.5081
2875193	NM_004199 // P4HA2 // procollagen-proline, 2-oxoglutarate 4-dioxygenase (proline	0.0024511	-5.00051	37.8931	74.8054	1.97412
4018327	NM_012471 // TRPC5 // transient receptor potential cation channel, subfamily C,	0.00245355	4.9995	98.793	63.3387	-1.55976
3873338	ENST00000381941 // FAM110A // family with sequence similarity 110, member A (FAM	0.00247487	4.99082	90.9442	53.03	-1.71496
2381264	NM_017898 // MOSC2 // MOCO sulphurase C-terminal domain containing 2 // 1q41 //	0.00247835	-4.98941	83.5895	145.404	1.73951
3181728	NM_004612 // TGFBR1 // transforming growth factor, beta receptor I (activin A re	0.00252154	4.97211	240.284	114.508	-2.0984
2449104	NM_003783 // B3GALT2 // UDP-Gal:betaGlcNAc beta 1,3-galactosyltransferase, polyp	0.00252554	-4.97052	58.8365	253.738	4.3126
2642543	NR_002949 // NUDT16P // nudix (nucleoside diphosphate linked moiety X)-type moti	0.00254371	-4.96335	67.84	100.039	1.47464
3322251	NM_005013 // NUCB2 // nucleobindin 2 // 11p15.1-p14 // 4925 /// AK291507 // NUCB	0.00254563	4.96259	236.882	113.524	-2.08661
3755323	NM_007144 // PCGF2 // polycomb group ring finger 2 // 17q12 // 7703 /// D13969 /	0.00255585	-4.95859	64.3986	91.7972	1.42546
3159330	AB191037 // DOCK8 // dedicator of cytokinesis 8 // 9p24.3 // 81704 /// NM_203447	0.00256012	4.95692	475.761	267.754	-1.77686
3432678	BC142664 // TPCN1 // two pore segment channel 1 // 12q24.13 // 53373 /// NM_0179	0.00258189	4.94848	115.54	51.9652	-2.22342
3576633	NM_024764 // CATSPERB // cation channel, sperm-associated, beta // 14q32.12 // 7	0.00266245	-4.91789	45.685	91.7763	2.00889
3402571	NM_014865 // NCAPD2 // non-SMC condensin I complex, subunit D2 // 12p13.3 // 991	0.00272699	4.89413	314.309	177.771	-1.76806
3655806	NM_001083613 // LOC124446 // hypothetical protein BC017488 // 16p11.2 // 124446	0.00281511	4.86271	91.5886	54.87	-1.66919
3832292	NM_004823 // KCNK6 // potassium channel, subfamily K, member 6 // 19q13.1 // 942	0.0028844	-4.83877	57.2968	91.3669	1.59462
2903401	NM_002121 // HLA-DPB1 // major histocompatibility complex, class II, DP beta 1 /	0.00290913	4.83038	548.214	149.21	-3.67411
3962734	NM_001008572 // TTLL1 // tubulin tyrosine ligase-like family, member 1 // 22q13.	0.00296358	4.8122	109.14	46.6728	-2.3384
3145149	NM_033285 // TP53INP1 // tumor protein p53 inducible nuclear protein 1 // 8q22 /	0.00300156	4.79973	194.807	102.391	-1.90259
3677702	NM_032444 // BTBD12 // BTB (POZ) domain containing 12 // 16p13.3 // 84464 /// AB	0.00307566	-4.77593	115.909	178.597	1.54084
3022409	NM_001662 // ARF5 // ADP-ribosylation factor 5 // 7q31.3 // 381	0.00312396	4.76076	203.459	117.926	-1.72532
2888800	NM_080881 // DBN1 // drebrin 1 // 5q35.3 // 1627 /// NM_004395 // DBN1 // drebri	0.00314299	-4.75485	83.4895	197.042	2.36008
2875257	---	0.00316473	-4.74815	27.6334	47.6273	1.72355
3385042	NM_206927 // SYTL2 // synaptotagmin-like 2 // 11q14 // 54843 /// NM_206928 // SY	0.00318945	-4.7406	485.348	825.258	1.70034
3035223	NM_182924 // MICALL2 // MICAL-like 2 // 7p22.3 // 79778 /// AY358755 // MICALL2	0.00322311	-4.73043	63.8377	117.879	1.84653
3911217	NM_020182 // TMEPAI // transmembrane, prostate androgen induced RNA // 20q13.31-	0.00322481	-4.72991	128.217	235.234	1.83465
2541699	NM_030797 // FAM49A // family with sequence similarity 49, member A // 2p24.3 //	0.00322577	4.72963	163.974	37.139	-4.41514
3845681	NM_130807 // MOBKL2A // MOB1, Mps One Binder kinase activator-like 2A (yeast) //	0.00336032	4.69015	690.896	496.113	-1.39262
2371547	NM_030806 // C1orf21 // chromosome 1 open reading frame 21 // 1q25 // 81563 ///	0.00336362	4.6892	398.518	194.115	-2.053
3736666	NM_001042573 // FLJ21865 // endo-beta-N-acetylglucosaminidase // 17q25.3 // 6477	0.00338483	4.68315	135.106	93.4369	-1.44596
3764738	NM_182620 // FAM33A // family with sequence similarity 33, member A // 17q22 //	0.00340036	4.67874	174.449	118.535	-1.4717
2673270	NM_016479 // SCOTIN // scotin // 3p21.31 // 51246 /// BC001463 // SCOTIN // scot	0.00347679	4.65739	674.789	471.258	-1.43189
2786578	BC107682 // NDUFC1 // NADH dehydrogenase (ubiquinone) 1, subcomplex unknown, 1,	0.00352779	4.64344	288.02	199.969	-1.44032
2904248	NM_003093 // SNRPC // small nuclear ribonucleoprotein polypeptide C // 6p21.31 /	0.00354296	4.63933	214.875	159.949	-1.3434
3151607	NM_058229 // FBXO32 // F-box protein 32 // 8q24.13 // 114907 /// ENST00000287396	0.00362075	4.61858	145.409	73.3181	-1.98326
3226005	NM_001002913 // PTRH1 // peptidyl-tRNA hydrolase 1 homolog (S. cerevisiae) // 9q	0.00362075	4.61858	71.7288	48.0573	-1.49257
3577545	NM_032036 // FAM14A // family with sequence similarity 14, member A // 14q32.13	0.00372457	4.59165	96.0517	51.251	-1.87414
3888850	NM_017843 // BCAS4 // breast carcinoma amplified sequence 4 // 20q13.13 // 55653	0.00382361	4.56674	78.8703	48.4535	-1.62775
2786657	NM_030648 // SETD7 // SET domain containing (lysine methyltransferase) 7 // 4q28	0.00382868	-4.56549	71.8024	185.701	2.58628
3223605	NM_012164 // FBXW2 // F-box and WD repeat domain containing 2 // 9q34 // 26190 /	0.00387724	4.55355	425.156	277.93	-1.52972
2880051	NM_181674 // PPP2R2B // protein phosphatase 2 (formerly 2A), regulatory subunit	0.00390908	4.54582	114.619	50.5377	-2.268
3774883	NM_006137 // CD7 // CD7 molecule // 17q25.2-q25.3 // 924 /// X06180 // CD7 // CD	0.00414937	4.48967	1207.09	756.49	-1.59565
3474831	NM_003733 // OASL // 2'-5'-oligoadenylate synthetase-like // 12q24.2 // 8638 ///	0.00426334	4.4643	768.352	432.555	-1.77631
3282974	NM_021738 // SVIL // supervillin // 10p11.2 // 6840 /// NM_003174 // SVIL // sup	0.00443142	-4.42825	51.7764	126.532	2.44382
3556966	NM_017815 // C14orf94 // chromosome 14 open reading frame 94 // 14q11.2 // 54930	0.0045643	4.40083	114.071	57.6806	-1.97764
3914286	NM_018419 // SOX18 // SRY (sex determining region Y)-box 18 // 20q13.33 // 54345	0.00461142	-4.39132	65.5741	87.9754	1.34162
3352813	NM_152715 // TBCEL // tubulin folding cofactor E-like // 11q23.3 // 219899 /// B	0.00461385	4.39083	288.694	180.858	-1.59625
3236786	NM_030664 // PTER // phosphotriesterase related // 10p12 // 9317 /// NM_00100148	0.00469041	4.37562	156.299	82.1656	-1.90224
3209497	NM_001025780 // FAM108B1 // family with sequence similarity 108, member B1 // 9q	0.00471014	4.37174	204.957	120.516	-1.70067
2707824	NM_020166 // MCCC1 // methylcrotonoyl-Coenzyme A carboxylase 1 (alpha) // 3q27 /	0.00471876	4.37005	120.702	55.5738	-2.17193
3223551	NM_001080497 // MEGF9 // multiple EGF-like-domains 9 // 9q32-q33.3 // 1955 /// A	0.00474767	4.36442	130.13	58.9604	-2.20707
2404819	NM_080391 // PTP4A2 // protein tyrosine phosphatase type IVA, member 2 // 1p35 /	0.00485856	4.34316	1052.44	868.542	-1.21173
2495279	NM_144992 // VWA3B // von Willebrand factor A domain containing 3B // 2q11.2 //	0.00488037	-4.33905	31.5694	59.0308	1.86987
3680434	NM_004862 // LITAF // lipopolysaccharide-induced TNF factor // 16p13.13 // 9516	0.00495369	4.32536	1586.79	1014.58	-1.56398
3954691	NR_003950 // FLJ31568 // zinc finger, DHHC-type containing 8 pseudogene // 22q11	0.00509606	-4.29941	54.6602	92.2272	1.68728
2532894	NM_152879 // DGKD // diacylglycerol kinase, delta 130kDa // 2q37.1 // 8527 /// E	0.00511753	4.29557	292.098	143.433	-2.03648
3757917	NM_012232 // PTRF // polymerase I and transcript release factor // 17q21.31 // 2	0.00514586	-4.29053	36.2543	54.6077	1.50624
4007186	NM_005229 // ELK1 // ELK1, member of ETS oncogene family // Xp11.2 // 2002 /// M	0.00515045	4.28972	143.231	104.9	-1.3654
2890756	NM_182925 // FLT4 // fms-related tyrosine kinase 4 // 5q35.3 // 2324 /// NM_0020	0.00523436	-4.27498	70.6217	223.554	3.16552
3564071	NM_020921 // NIN // ninein (GSK3B interacting protein) // 14q22.1 // 51199 /// N	0.005257	4.27105	201.654	86.6491	-2.32725
2908762	NM_001024630 // RUNX2 // runt-related transcription factor 2 // 6p21 // 860 ///	0.00529045	-4.26528	123.388	266.009	2.15588
2350880	NM_004037 // AMPD2 // adenosine monophosphate deaminase 2 (isoform L) // 1p13.3	0.00534436	-4.25606	231.217	330.544	1.42958
3922444	AY048757 // ABCG1 // ATP-binding cassette, sub-family G (WHITE), member 1 // 21q	0.00535557	-4.25416	220.447	406.004	1.84173
2333318	NM_002840 // PTPRF // protein tyrosine phosphatase, receptor type, F // 1p34 //	0.00542801	-4.24196	44.2227	95.8758	2.16802
3822444	NM_017721 // CC2D1A // coiled-coil and C2 domain containing 1A // 19p13.12 // 54	0.00546592	4.23565	119.826	66.3544	-1.80584
2615938	NM_138410 // CMTM7 // CKLF-like MARVEL transmembrane domain containing 7 // 3p22	0.00552048	4.22666	530.926	272.251	-1.95014
2987544	NM_001040167 // LFNG // LFNG O-fucosylpeptide 3-beta-N-acetylglucosaminyltransfe	0.00552594	-4.22576	323.643	472.285	1.45928
3091077	NM_001386 // DPYSL2 // dihydropyrimidinase-like 2 // 8p22-p21 // 1808 /// AB2091	0.00563223	4.20854	144.874	69.7242	-2.07781
2359885	NM_024330 // SLC27A3 // solute carrier family 27 (fatty acid transporter), membe	0.00565379	4.20509	148.732	81.123	-1.83341
3456878	NM_033277 // LACRT // lacritin // 12q13 // 90070 /// AF238867 // LACRT // lacrit	0.00573124	-4.19283	93.8631	115.593	1.23151
4026487	NM_207107 // UCHL5IP // UCHL5 interacting protein // Xq28 // 55559 /// NM_017518	0.00577979	4.18523	125.793	77.2012	-1.62942
3103293	NM_172037 // RDH10 // retinol dehydrogenase 10 (all-trans) // 8q21.11 // 157506	0.00578716	4.18408	141.058	55.9794	-2.51982
2675208	NM_007182 // RASSF1 // Ras association (RalGDS/AF-6) domain family 1 // 3p21.3 /	0.00579583	4.18274	149.488	86.2336	-1.73353
3751524	NM_198147 // LOC116236 // hypothetical protein LOC116236 // 17q11.2 // 116236	0.00599547	-4.15233	235.208	357.259	1.5189
2421843	NM_018284 // GBP3 // guanylate binding protein 3 // 1p22.2 // 2635 /// AK001823	0.00602664	4.14769	180.615	68.705	-2.62885
3643047	NM_021168 // RAB40C // RAB40C, member RAS oncogene family // 16p13.3 // 57799	0.00603215	4.14687	75.0066	43.2197	-1.73547
3836266	NM_006732 // FOSB // FBJ murine osteosarcoma viral oncogene homolog B // 19q13.3	0.00608553	-4.13898	60.4304	123.658	2.04628
3129304	NM_018660 // ZNF395 // zinc finger protein 395 // 8p21.1 // 55893 /// AF263928 /	0.00621139	4.1207	229.099	136.52	-1.67813
2597867	ENST00000374319 // IKZF2 // IKAROS family zinc finger 2 (Helios) (IKZF2), transc	0.00624656	-4.11566	128.003	290.472	2.26926
3954206	NM_013313 // YPEL1 // yippee-like 1 (Drosophila) // 22q11.2 // 29799 /// BC07450	0.00625557	4.11438	168.422	103.654	-1.62484
2321942	NM_006511 // RSC1A1 // regulatory solute carrier protein, family 1, member 1 //	0.00641729	-4.09166	478.131	709.878	1.48469
3452743	NM_001098415 // HDAC7A // histone deacetylase 7A // 12q13.1 // 51564 /// NM_0154	0.00658097	-4.06931	139.715	221.865	1.58799
3129121	NM_018246 // CCDC25 // coiled-coil domain containing 25 // 8p21.1 // 55246 /// B	0.00664442	4.06081	146.659	98.0445	-1.49584
2755053	NM_207352 // CYP4V2 // cytochrome P450, family 4, subfamily V, polypeptide 2 //	0.00666244	4.05841	113.664	49.15	-2.3126
3351166	NM_001558 // IL10RA // interleukin 10 receptor, alpha // 11q23 // 3587 /// AB209	0.00672928	4.04959	1489.16	916.891	-1.62414
3136888	NM_014729 // TOX // thymocyte selection-associated high mobility group box // 8q	0.00686465	4.03201	202.303	90.9241	-2.22496
2954022	---	0.00692088	4.02482	207.633	117.644	-1.76492
3912137	NM_006242 // PPP1R3D // protein phosphatase 1, regulatory (inhibitor) subunit 3D	0.00694786	4.02139	103.841	78.0472	-1.33049
3465409	NM_001731 // BTG1 // B-cell translocation gene 1, anti-proliferative // 12q22 //	0.00696444	-4.01929	1486.95	1850.92	1.24478
3333622	NM_002696 // POLR2G // polymerase (RNA) II (DNA directed) polypeptide G // 11q13	0.00699351	4.01563	238.622	150.426	-1.58631
2528386	NM_003691 // STK16 // serine/threonine kinase 16 // 2q34-q37 // 8576 /// NM_0010	0.00711652	4.0003	69.472	34.5713	-2.00953
3778372	NM_020648 // TWSG1 // twisted gastrulation homolog 1 (Drosophila) // 18p11.3 //	0.00716383	3.99449	150.786	94.0794	-1.60275
2648378	NM_002886 // RAP2B // RAP2B, member of RAS oncogene family // 3q25.2 // 5912 ///	0.0071777	3.99279	492.568	328.317	-1.50028
2431886	NM_014644 // PDE4DIP // phosphodiesterase 4D interacting protein (myomegalin) //	0.00718713	-3.99164	269.107	365.935	1.35982
3748957	NM_000691 // ALDH3A1 // aldehyde dehydrogenase 3 family, memberA1 // 17p11.2 //	0.00719453	-3.99074	178.234	255.898	1.43575
3322904	NM_153347 // TMEM86A // transmembrane protein 86A // 11p15.1 // 144110	0.00721895	-3.98777	37.8026	54.1256	1.4318
3272706	NM_014468 // VENTX // VENT homeobox homolog (Xenopus laevis) // 10q26.3 // 27287	0.00729997	-3.97799	50.8149	72.3256	1.42331
3544562	NM_130469 // JDP2 // jun dimerization protein 2 // 14q24.3 // 122953	0.0073644	-3.9703	67.0434	95.1646	1.41945
3610982	NM_145728 // DMN // desmuslin // 15q26.3 // 23336 /// NM_015286 // DMN // desmus	0.007486	3.956	290.875	104.462	-2.78452
3015769	NM_005837 // POP7 // processing of precursor 7, ribonuclease P/MRP subunit (S. c	0.00748899	3.95565	58.3224	44.3063	-1.31635
3037251	NM_004227 // PSCD3 // pleckstrin homology, Sec7 and coiled-coil domains 3 // 7p2	0.00752476	-3.95149	265.938	564.971	2.12444
2634058	AY358207 // FAM55C // family with sequence similarity 55, member C // 3q12.3 //	0.00752864	3.95104	196.797	113.114	-1.73982
3854982	NM_016368 // ISYNA1 // myo-inositol 1-phosphate synthase A1 // 19p13.11 // 51477	0.00761327	-3.9413	57.4247	90.541	1.57669
3184710	NM_005592 // MUSK // muscle, skeletal, receptor tyrosine kinase // 9q31.3-q32 //	0.00774284	-3.92661	38.1265	67.7354	1.7766
3375192	NM_152718 // VWCE // von Willebrand factor C and EGF domains // 11q12.2 // 22000	0.00779897	-3.92034	38.6389	74.0521	1.91652
3643396	ENST00000382862 // MSLN // mesothelin (MSLN), transcript variant 1, mRNA // 16p1	0.0078371	3.9161	82.4164	60.2092	-1.36883
3735847	NM_006640 // SEPT9 // septin 9 // 17q25 // 10801 /// AF189712 // SEPT9 // septin	0.00790848	3.90823	852.123	582.986	-1.46165
3772719	NM_005567 // LGALS3BP // lectin, galactoside-binding, soluble, 3 binding protein	0.00797813	3.90063	95.546	49.1059	-1.94571
3031544	NM_130759 // GIMAP1 // GTPase, IMAP family member 1 // 7q36.1 // 170575	0.00798934	-3.89942	1017.8	1178.39	1.15779
3311269	NM_014661 // FAM53B // family with sequence similarity 53, member B // 10q26.13	0.00814969	3.88222	604.133	384.08	-1.57294
3845620	NM_017797 // BTBD2 // BTB (POZ) domain containing 2 // 19p13.3 // 55643 /// AK00	0.00818593	3.87839	108.598	69.0178	-1.57348
3868753	NM_012427 // KLK5 // kallikrein-related peptidase 5 // 19q13.3-q13.4 // 25818 //	0.0082112	-3.87573	35.1241	63.8381	1.8175
3866898	BC108318 // LIG1 // ligase I, DNA, ATP-dependent // 19q13.2-q13.3 // 3978 /// NM	0.00824551	3.87213	70.7923	38.3421	-1.84633
2955638	NM_016929 // CLIC5 // chloride intracellular channel 5 // 6p21.1-p12.1 // 53405	0.00825356	-3.87129	77.4382	188.669	2.43638
3862128	NM_004714 // DYRK1B // dual-specificity tyrosine-(Y)-phosphorylation regulated k	0.00829603	3.86686	145.874	99.8891	-1.46036
2951191	NM_012391 // SPDEF // SAM pointed domain containing ets transcription factor //	0.00832356	3.864	58.2113	32.8258	-1.77334
3821995	NM_000159 // GCDH // glutaryl-Coenzyme A dehydrogenase // 19p13.2 // 2639 /// EN	0.00837935	3.85825	120.184	73.2019	-1.64181
2358993	NM_020127 // TUFT1 // tuftelin 1 // 1q21 // 7286	0.00843465	-3.85258	28.0955	57.597	2.05004
3192117	NM_013318 // KIAA0515 // KIAA0515 // 9q34.13 // 84726 /// NR_002914 // SNORD62A	0.00852661	3.84325	367.505	230.69	-1.59307
2324820	NM_020526 // EPHA8 // EPH receptor A8 // 1p36.12 // 2046 /// NM_001006943 // EPH	0.00859271	-3.83661	51.1216	81.173	1.58784
3676649	NM_001919 // DCI // dodecenoyl-Coenzyme A delta isomerase (3,2 trans-enoyl-Coenz	0.00866015	3.8299	98.1161	63.9433	-1.53442
3960246	NM_138797 // ANKRD54 // ankyrin repeat domain 54 // 22q13.1 // 129138 /// AK1275	0.00867537	3.8284	79.5121	52.7338	-1.5078
3676113	NM_002513 // NME3 // non-metastatic cells 3, protein expressed in // 16q13 // 48	0.0087428	3.82175	95.6811	48.9519	-1.95459
3815399	NM_004368 // CNN2 // calponin 2 // 19p13.3 // 1265 /// NM_201277 // CNN2 // calp	0.00876841	-3.81925	686.605	887.032	1.29191
2600068	NM_006000 // TUBA4A // tubulin, alpha 4a // 2q35 // 7277	0.00887256	3.80913	531.564	357.794	-1.48567
3753568	NM_144682 // SLFN13 // schlafen family member 13 // 17q12 // 146857 /// AK127728	0.00891052	3.80548	220.567	118.904	-1.855
2532626	BC049848 // UNQ830 // ASCL830 // 2q37.1 // 389084 /// NM_206895 // UNQ830 // ASC	0.00892335	-3.80425	118.664	163.414	1.37712
2509900	NM_004522 // KIF5C // kinesin family member 5C // 2q23.1 // 3800 /// BC110287 //	0.00899019	-3.79787	69.9673	177.75	2.54048
2397025	NM_004753 // DHRS3 // dehydrogenase/reductase (SDR family) member 3 // 1p36.1 //	0.00909819	-3.78767	61.4781	118.469	1.92701
2501238	NM_012455 // PSD4 // pleckstrin and Sec7 domain containing 4 // 2q13 // 23550 //	0.00911524	3.78607	233.118	143.645	-1.62288
3450362	NM_198992 // SYT10 // synaptotagmin X // 12p11.1 // 341359 /// BC101025 // SYT10	0.00919758	-3.7784	34.9687	69.5948	1.99021
3838317	NM_017636 // TRPM4 // transient receptor potential cation channel, subfamily M,	0.00923113	-3.7753	82.6962	135.537	1.63897
2409104	NM_006516 // SLC2A1 // solute carrier family 2 (facilitated glucose transporter)	0.00923719	3.77474	467.516	314.41	-1.48696
3545311	NM_033426 // KIAA1737 // KIAA1737 // 14q24.3 // 85457	0.00926387	3.77228	110.66	70.9436	-1.55983
3724858	NM_013351 // TBX21 // T-box 21 // 17q21.32 // 30009	0.00929561	3.76937	569.37	344.162	-1.65437
3127199	NM_003974 // DOK2 // docking protein 2, 56kDa // 8p21.3 // 9046	0.00931394	3.76769	256.103	147.521	-1.73604
3646495	NM_014692 // SEC14L5 // SEC14-like 5 (S. cerevisiae) // 16p13.3 // 9717 /// ENST	0.00938383	-3.76133	186.906	280.549	1.50102
3655961	NM_002720 // PPP4C // protein phosphatase 4 (formerly X), catalytic subunit // 1	0.00939776	3.76007	398.535	295.945	-1.34665
2845973	NM_024830 // LPCAT1 // lysophosphatidylcholine acyltransferase 1 // 5p15.33 // 7	0.00941987	3.75807	458.987	298.306	-1.53865
3118277	AF220264 // C8orf17 // chromosome 8 open reading frame 17 // 8q24.3 // 56988	0.0094627	-3.75422	36.3094	57.8139	1.59226
3381817	NM_003355 // UCP2 // uncoupling protein 2 (mitochondrial, proton carrier) // 11q	0.0095432	3.74702	502.277	291.707	-1.72185
3607870	NM_198526 // ZNF710 // zinc finger protein 710 // 15q26.1 // 374655 /// AK160373	0.00963312	3.73906	74.1165	42.7717	-1.73284
3886072	NM_032107 // L3MBTL // l(3)mbt-like (Drosophila) // 20q13.12 // 26013 /// NM_015	0.00966043	-3.73666	73.8595	121.617	1.6466
3082963	NM_014867 // KBTBD11 // kelch repeat and BTB (POZ) domain containing 11 // 8p23.	0.00967184	-3.73566	62.7749	145.366	2.31568
2399289	NM_152232 // TAS1R2 // taste receptor, type 1, member 2 // 1p36.13 // 80834	0.00968538	-3.73447	77.3556	163.06	2.10793
2497161	NM_003853 // IL18RAP // interleukin 18 receptor accessory protein // 2p24.3-p24.	0.0097148	-3.7319	519.482	1414.12	2.72217
3357885	BC106007 // SIGIRR // single immunoglobulin and toll-interleukin 1 receptor (TIR	0.00976081	3.7279	265.106	140.882	-1.88176
3444195	NM_018048 // FLJ10292 // mago-nashi homolog 2 // 12p13.2 // 55110 /// AF165518 /	0.0098451	3.72062	259.719	190.783	-1.36133
2566504	NM_207362 // C2orf55 // chromosome 2 open reading frame 55 // 2q11.2 // 343990	0.00988927	-3.71684	59.5646	117.454	1.97187
3270224	NM_207426 // FOXI2 // forkhead box I2 // 10q26.2 // 399823	0.00990042	-3.71589	100.677	127.484	1.26627
3691967	NM_001012398 // AKTIP // AKT interacting protein // 16q12.2 // 64400 /// NM_0224	0.00990166	3.71578	105.952	48.7161	-2.17488
3166844	NM_016410 // CHMP5 // chromatin modifying protein 5 // 9p13.3 // 51510 /// AF229	0.00991258	3.71485	160.014	80.8473	-1.97921
2795628	AK094166 // LOC285431 // hypothetical protein LOC285431 // 4q35.1 // 285431	0.00995191	3.7115	156.562	97.6866	-1.6027
3204202	NM_024348 // DCTN3 // dynactin 3 (p22) // 9p13 // 11258 /// NM_007234 // DCTN3 /	0.00995864	3.71093	235.473	158.052	-1.48985
3571904	NM_006432 // NPC2 // Niemann-Pick disease, type C2 // 14q24.3 // 10577 /// NM_00	0.00995889	3.71091	127.023	67.0714	-1.89385
3944243	NM_030641 // APOL6 // apolipoprotein L, 6 // 22q12.3 // 80830	0.0100115	3.70645	196.889	75.8858	-2.59454
3713627	NM_152351 // SLC5A10 // solute carrier family 5 (sodium/glucose cotransporter),	0.0100597	-3.7024	140.191	216.573	1.54484
2840789	NM_003862 // FGF18 // fibroblast growth factor 18 // 5q34 // 8817	0.0101221	-3.69719	267.125	453.733	1.69858
2426385	NM_006113 // VAV3 // vav 3 guanine nucleotide exchange factor // 1p13.3 // 10451	0.010158	3.6942	99.99	47.855	-2.08944
3642687	NM_005331 // HBQ1 // hemoglobin, theta 1 // 16p13.3 // 3049 /// BC056686 // HBQ1	0.0101652	-3.6936	184.161	403.677	2.19197
3226138	NM_000476 // AK1 // adenylate kinase 1 // 9q34.1 // 203	0.0101671	3.69344	107.152	67.0118	-1.599
2579572	NM_014795 // ZEB2 // zinc finger E-box binding homeobox 2 // 2q22 // 9839 /// AB	0.010287	3.68357	607.229	254.791	-2.38324
4025771	NM_031462 // CD99L2 // CD99 molecule-like 2 // Xq28 // 83692 /// NM_134446 // CD	0.0103196	3.6809	151.883	82.7189	-1.83613
3697090	NM_006927 // ST3GAL2 // ST3 beta-galactoside alpha-2,3-sialyltransferase 2 // 16	0.01035	3.67842	143.771	87.6534	-1.64022
3442137	NM_020400 // GPR92 // G protein-coupled receptor 92 // 12p13.31 // 57121	0.0104032	-3.67412	118.831	189.404	1.59389
3901191	NM_022080 // NAPB // N-ethylmaleimide-sensitive factor attachment protein, beta	0.0104694	3.66878	115.948	64.3483	-1.80189
4000370	NM_001018113 // FANCB // Fanconi anemia, complementation group B // Xp22.2 // 21	0.0104725	3.66853	76.07	35.6551	-2.13349
3473727	NM_018639 // WSB2 // WD repeat and SOCS box-containing 2 // 12q24.23 // 55884	0.0105753	3.66033	354.132	225.436	-1.57088
3934187	NM_007031 // HSF2BP // heat shock transcription factor 2 binding protein // 21q2	0.0105965	-3.65865	32.1338	49.1224	1.52869
3761127	NM_006807 // CBX1 // chromobox homolog 1 (HP1 beta homolog Drosophila ) // 17q /	0.0107993	3.64275	89.7274	59.9512	-1.49667
3823842	NM_024074 // TMEM38A // transmembrane protein 38A // 19p13.11 // 79041	0.010801	-3.64263	75.7898	122.227	1.61271
3273484	NM_015155 // LARP5 // La ribonucleoprotein domain family, member 5 // 10p15.3 //	0.0108098	3.64194	130.81	94.478	-1.38456
3282601	NM_173496 // MPP7 // membrane protein, palmitoylated 7 (MAGUK p55 subfamily memb	0.0109631	3.63016	239.551	139.89	-1.71243
3821200	NM_002743 // PRKCSH // protein kinase C substrate 80K-H // 19p13.2 // 5589 /// E	0.01102	3.62583	733.658	550.849	-1.33187
3422231	NM_018279 // TMEM19 // transmembrane protein 19 // 12q21.1 // 55266	0.0110973	3.61999	146.183	84.0018	-1.74024
2659521	NM_198565 // LRRC33 // leucine rich repeat containing 33 // 3q29 // 375387	0.0111413	3.61668	195.455	144.223	-1.35523
3046062	NM_001637 // AOAH // acyloxyacyl hydrolase (neutrophil) // 7p14-p12 // 313	0.0111849	3.61342	1168.35	448.833	-2.60308
3955915	NM_003595 // TPST2 // tyrosylprotein sulfotransferase 2 // 22q12.1 // 8459 /// N	0.0111859	3.61335	296.344	170.623	-1.73683
3734560	NM_014603 // CDR2L // cerebellar degeneration-related protein 2-like // 17q25.1	0.0112024	-3.61212	84.6577	132.825	1.56896
2435251	NM_001004432 // LINGO4 // leucine rich repeat and Ig domain containing 4 // 1q21	0.0113792	-3.59907	39.5285	69.0508	1.74686
3954238	NM_002745 // MAPK1 // mitogen-activated protein kinase 1 // 22q11.2|22q11.21 //	0.011395	3.59792	496.643	316.56	-1.56887
3378818	NM_005608 // PTPRCAP // protein tyrosine phosphatase, receptor type, C-associate	0.0115026	3.59009	723.939	544.199	-1.33028
3820177	BC031971 // PIN1 // protein (peptidylprolyl cis/trans isomerase) NIMA-interactin	0.0115141	3.58926	155.066	97.1781	-1.59569
2936657	NM_031409 // CCR6 // chemokine (C-C motif) receptor 6 // 6q27 // 1235 /// NM_004	0.0116195	-3.58168	155.891	336.573	2.15903
3375049	NM_014502 // PRPF19 // PRP19/PSO4 pre-mRNA processing factor 19 homolog (S. cere	0.0116338	3.58066	210.388	142.172	-1.47981
3708528	NM_003985 // TNK1 // tyrosine kinase, non-receptor, 1 // 17p13.1 // 8711 /// ENS	0.0116659	-3.57837	408.832	576.495	1.4101
2447066	BC051726 // GLUL // glutamate-ammonia ligase (glutamine synthetase) // 1q31 // 2	0.0116705	3.57805	111.559	58.8883	-1.89441
3822723	NM_002741 // PKN1 // protein kinase N1 // 19p13.1-p12 // 5585 /// NM_213560 // P	0.0118022	3.56873	264.835	181.757	-1.45709
2531589	NM_030926 // ITM2C // integral membrane protein 2C // 2q37 // 81618 /// NM_00101	0.0118185	-3.56759	610.917	871.152	1.42597
2385146	NM_001004342 // TRIM67 // tripartite motif-containing 67 // 1q42.2 // 440730 ///	0.0118534	-3.56514	186.352	324.037	1.73885
2354634	NM_006623 // PHGDH // phosphoglycerate dehydrogenase // 1p12 // 26227 /// AK0933	0.0119	3.56189	59.4673	34.2317	-1.7372
2768981	NM_000232 // SGCB // sarcoglycan, beta (43kDa dystrophin-associated glycoprotein	0.0120442	3.55191	67.6875	43.7907	-1.5457
3518086	NM_014832 // TBC1D4 // TBC1 domain family, member 4 // 13q22.2 // 9882 /// ENST0	0.0120642	3.55054	241.539	84.7013	-2.85165
3403092	NM_002831 // PTPN6 // protein tyrosine phosphatase, non-receptor type 6 // 12p13	0.012095	3.54843	171.004	98.8873	-1.72928
3561868	NM_175060 // CLEC14A // C-type lectin domain family 14, member A // 14q21.1 // 1	0.012119	-3.54679	74.1201	139.771	1.88573
3893458	NM_024299 // C20orf149 // chromosome 20 open reading frame 149 // 20q13.33 // 79	0.0121397	3.54538	270.903	163.795	-1.65391
3868506	NM_138334 // JOSD2 // Josephin domain containing 2 // 19q13.33 // 126119 /// AK1	0.0121693	-3.54336	65.2809	105.207	1.6116
2909020	NM_014936 // ENPP4 // ectonucleotide pyrophosphatase/phosphodiesterase 4 (putati	0.0121919	3.54183	179.003	111.891	-1.5998
2318257	NM_031475 // ESPN // espin // 1p36.31-p36.11 // 83715 /// AL035288 // ESPNP // e	0.012293	-3.535	117.144	207.469	1.77106
2553262	NM_006794 // GPR75 // G protein-coupled receptor 75 // 2p16 // 10936 /// BC11091	0.0123227	-3.53301	31.6891	44.9711	1.41913
3403077	NM_138425 // C12orf57 // chromosome 12 open reading frame 57 // 12p13.31 // 1132	0.0123553	3.53083	650.965	432.292	-1.50584
3230610	NM_001606 // ABCA2 // ATP-binding cassette, sub-family A (ABC1), member 2 // 9q3	0.0124282	-3.52597	201.669	324.171	1.60744
2384401	NM_021205 // RHOU // ras homolog gene family, member U // 1q42.11-q42.3 // 58480	0.0124615	3.52377	226.465	105.356	-2.14953
3751121	NM_004475 // FLOT2 // flotillin 2 // 17q11-q12 // 2319 /// BC003683 // FLOT2 //	0.0126611	3.51067	342.803	224.896	-1.52427
2394608	NM_207370 // GPR153 // G protein-coupled receptor 153 // 1p36.31 // 387509	0.0126716	-3.50998	65.863	99.0156	1.50336
3672609	NM_001451 // FOXF1 // forkhead box F1 // 16q24 // 2294	0.012886	-3.49618	78.6564	164.8	2.09519
3333899	NM_004585 // RARRES3 // retinoic acid receptor responder (tazarotene induced) 3	0.012934	3.49313	565.454	259.776	-2.1767
2767295	NM_207406 // CCDC4 // coiled-coil domain containing 4 // 4p13 // 389206 /// ENST	0.0129447	-3.49245	665.005	933.32	1.40348
3770588	NM_014595 // NT5C // 5', 3'-nucleotidase, cytosolic // 17q25.1 // 30833	0.012959	3.49154	91.0813	64.9747	-1.4018
2505529	NM_014369 // PTPN18 // protein tyrosine phosphatase, non-receptor type 18 (brain	0.0130175	3.48784	229.978	150.568	-1.52741
3159676	NM_021951 // DMRT1 // doublesex and mab-3 related transcription factor 1 // 9p24	0.0130675	-3.48469	82.5031	152.316	1.84619
3894413	NM_015985 // ANGPT4 // angiopoietin 4 // 20p13 // 51378	0.0131055	-3.48232	48.8108	71.1408	1.45748
3822347	NM_014047 // C19orf53 // chromosome 19 open reading frame 53 // 19p13.13 // 2897	0.013125	3.4811	407.323	279.056	-1.45965
3994451	NM_178124 // CXorf40A // chromosome X open reading frame 40A // Xq28 // 91966 //	0.0131495	3.47956	179.917	93.4326	-1.92563
3662650	NM_012106 // ARL2BP // ADP-ribosylation factor-like 2 binding protein // 16q13 /	0.0131777	3.4778	182.905	125.537	-1.45698
3845810	NM_144616 // JSRP1 // junctional sarcoplasmic reticulum protein 1 // 19p13.3 //	0.0133419	-3.46766	106.757	184.263	1.72601
3781124	NM_020774 // MIB1 // mindbomb homolog 1 (Drosophila) // 18q11.2 // 57534 /// AY1	0.0133734	3.46573	150.544	94.0533	-1.60063
3283920	NM_018287 // ARHGAP12 // Rho GTPase activating protein 12 // 10pter-cen // 94134	0.0134588	3.46052	140.216	75.9213	-1.84686
3841881	BC064806 // NCR1 // natural cytotoxicity triggering receptor 1 // 19q13.42 // 94	0.0134691	3.45989	57.3003	25.8102	-2.22007
2362860	NM_004983 // KCNJ9 // potassium inwardly-rectifying channel, subfamily J, member	0.0134959	-3.45826	58.5553	95.4523	1.63012
2486927	NM_014882 // ARHGAP25 // Rho GTPase activating protein 25 // 2p14 // 9938 /// NM	0.0136616	3.44829	550.906	314.774	-1.75016
3416577	NM_005337 // NCKAP1L // NCK-associated protein 1-like // 12q13.1 // 3071	0.0136744	3.44752	490	314.854	-1.55628
2886174	NM_003062 // SLIT3 // slit homolog 3 (Drosophila) // 5q35 // 6586 /// AL122074 /	0.0136939	-3.44636	90.78	167.821	1.84866
2869096	NM_180991 // SLCO4C1 // solute carrier organic anion transporter family, member	0.0137942	3.4404	85.6262	32.6438	-2.62304
3457315	NM_032345 // WIBG // within bgcn homolog (Drosophila) // 12q13.2 // 84305 /// EN	0.0138059	3.43971	70.496	41.1658	-1.71249
3120887	NM_213605 // ZNF517 // zinc finger protein 517 // 8q24.3 // 340385 /// AK097278	0.0138278	-3.43841	300.403	511.21	1.70175
3703408	NM_022764 // MTHFSD // methenyltetrahydrofolate synthetase domain containing //	0.013882	3.43522	98.719	58.4186	-1.68986
3284188	NM_002211 // ITGB1 // integrin, beta 1 (fibronectin receptor, beta polypeptide,	0.0138885	3.43484	1058.92	568.165	-1.86375
2651828	NM_003262 // TLOC1 // translocation protein 1 // 3q26.2 // 7095	0.0138951	3.43445	100.114	84.4428	-1.18558
3252071	BX537994 // VCL // vinculin // 10q22.1-q23 // 7414 /// NM_014000 // VCL // vincu	0.0139093	3.43362	115.589	58.234	-1.9849
2402601	NM_183008 // UBXD5 // UBX domain containing 5 // 1p36.11 // 91544 /// NM_145345	0.0139897	-3.42892	121.89	186.109	1.52687
3470964	NM_016433 // GLTP // glycolipid transfer protein // 12q24.11 // 51228	0.0140073	3.4279	117.78	79.3913	-1.48354
3963676	NM_001009880 // C22orf9 // chromosome 22 open reading frame 9 // 22q13.31 // 233	0.0140103	3.42772	273.612	150.595	-1.81687
3862188	NM_003890 // FCGBP // Fc fragment of IgG binding protein // 19q13.1 // 8857	0.0140394	3.42603	112.245	60.7982	-1.84618
3431892	NM_005475 // SH2B3 // SH2B adaptor protein 3 // 12q24 // 10019	0.0140968	3.42271	198.595	132.499	-1.49885
3963135	NM_138814 // PNPLA5 // patatin-like phospholipase domain containing 5 // 22q13.3	0.0141117	-3.42185	86.4026	150.35	1.74012
3343008	NM_032273 // TMEM126A // transmembrane protein 126A // 11q14.1 // 84233	0.0141358	3.42046	76.2202	44.4415	-1.71507
2757751	NM_006454 // MXD4 // MAX dimerization protein 4 // 4p16.3 // 10608 /// BC068060	0.0141723	3.41836	207.485	131.476	-1.57812
2949132	NM_147130 // NCR3 // natural cytotoxicity triggering receptor 3 // 6p21.3 // 259	0.0141809	-3.41786	59.3052	103.061	1.7378
3651639	NM_020422 // TMEM159 // transmembrane protein 159 // 16p12 // 57146 /// AF070596	0.0143089	3.41055	80.7539	45.7585	-1.76479
2881747	NM_001155 // ANXA6 // annexin A6 // 5q32-q34 // 309 /// NM_004033 // ANXA6 // an	0.0143368	3.40897	703.576	475.255	-1.48042
3775425	NM_001009905 // B3GNTL1 // UDP-GlcNAc:betaGal beta-1,3-N-acetylglucosaminyltrans	0.0143645	-3.4074	58.8812	99.0099	1.68152
3099089	NM_001011667 // CHCHD7 // coiled-coil-helix-coiled-coil-helix domain containing	0.0144304	3.40368	97.7683	57.6681	-1.69536
3674199	NM_014427 // CPNE7 // copine VII // 16q24.3 // 27132 /// NM_153636 // CPNE7 // c	0.0144388	-3.40321	68.533	142.557	2.08012
3048517	NM_001220 // CAMK2B // calcium/calmodulin-dependent protein kinase (CaM kinase)	0.0144426	-3.40299	115.94	187.296	1.61546
3699508	NM_006324 // CFDP1 // craniofacial development protein 1 // 16q22.2-q22.3 // 104	0.0144431	3.40297	97.6919	58.6077	-1.66688
3332663	NM_006725 // CD6 // CD6 molecule // 11q13 // 923	0.0144527	3.40243	979.213	730.312	-1.34081
2491676	NM_006634 // VAMP5 // vesicle-associated membrane protein 5 (myobrevin) // 2p11.	0.0144866	3.40052	90.6709	54.496	-1.66381
2756965	NM_012445 // SPON2 // spondin 2, extracellular matrix protein // 4p16.3 // 10417	0.0145302	3.39808	90.442	43.9972	-2.05563
2386747	NM_003272 // GPR137B // G protein-coupled receptor 137B // 1q42-q43 // 7107 ///	0.0146296	3.39255	466.482	197.62	-2.3605
3939277	AK024483 // SHFM3P1 // split hand/foot malformation (ectrodactyly) type 3 pseudo	0.0147406	3.38642	94.8289	53.8829	-1.75991
3217194	NM_018421 // TBC1D2 // TBC1 domain family, member 2 // 9q22.33 // 55357 /// AK12	0.0147418	3.38635	71.6381	37.5891	-1.90582
3568616	NM_198686 // RAB15 // RAB15, member RAS onocogene family // 14q23.3 // 376267	0.014752	-3.38579	56.0881	89.873	1.60235
3064462	NM_003378 // VGF // VGF nerve growth factor inducible // 7q22 // 7425 /// BC0062	0.0147589	-3.38541	177.268	270.245	1.5245
3167553	NM_147162 // IL11RA // interleukin 11 receptor, alpha // 9p13 // 3590 /// NM_004	0.0147682	3.3849	65.4383	37.6624	-1.7375
2599580	NM_017431 // PRKAG3 // protein kinase, AMP-activated, gamma 3 non-catalytic subu	0.0148237	-3.38186	84.5591	125.663	1.48609
3369755	NM_014186 // COMMD9 // COMM domain containing 9 // 11p13 // 29099 /// NM_0011016	0.0148358	3.3812	98.2675	44.6405	-2.20131
3835675	NM_020219 // CEACAM19 // carcinoembryonic antigen-related cell adhesion molecule	0.0148583	-3.37997	34.3602	51.9124	1.51083
2659631	NM_152699 // SENP5 // SUMO1/sentrin specific peptidase 5 // 3q29 // 205564 /// A	0.0148586	3.37996	253.582	164.698	-1.53968
3806905	NM_005901 // SMAD2 // SMAD family member 2 // 18q21.1 // 4087 /// NM_001003652 /	0.014907	3.37732	70.9685	46.6067	-1.52271
3959953	NM_153609 // TMPRSS6 // transmembrane protease, serine 6 // 22q12.3 // 164656 //	0.0149624	-3.37432	56.5162	98.3099	1.7395
2635812	NM_153268 // PLCXD2 // phosphatidylinositol-specific phospholipase C, X domain c	0.0150595	-3.36908	88.4044	135.768	1.53575
2361761	NM_001007792 // NTRK1 // neurotrophic tyrosine kinase, receptor, type 1 // 1q21-	0.0151023	-3.36679	57.51	84.4983	1.46928
2362723	NM_001004310 // FCRL6 // Fc receptor-like 6 // 1q23.2 // 343413	0.0151335	3.36512	497.367	129.41	-3.84336
2397999	NM_153213 // ARHGEF19 // Rho guanine nucleotide exchange factor (GEF) 19 // 1p36	0.015171	3.36312	147.365	89.7032	-1.64281
3645377	NM_138439 // FLYWCH2 // FLYWCH family member 2 // 16p13.3 // 114984	0.0151843	3.36241	111.138	77.6062	-1.43207
3576441	NM_001080414 // CCDC88C // coiled-coil domain containing 88C // 14q32.12 // 4401	0.0152128	3.36089	316.384	221.98	-1.42528
2875954	BC008482 // VDAC1 // voltage-dependent anion channel 1 // 5q31 // 7416 /// NM_00	0.0152932	-3.35663	121.018	191.395	1.58154
3403299	NM_000319 // PEX5 // peroxisomal biogenesis factor 5 // 12p13.3 // 5830	0.0153238	3.35502	69.5117	32.4011	-2.14535
3254521	NM_030927 // TSPAN14 // tetraspanin 14 // 10q23.1 // 81619 /// AK055330 // TSPAN	0.0153707	3.35255	617.576	381.188	-1.62014
3939183	NM_004327 // BCR // breakpoint cluster region // 22q11|22q11.23 // 613 /// NM_02	0.015506	3.34548	300.287	179.921	-1.66899
2669979	NM_001337 // CX3CR1 // chemokine (C-X3-C motif) receptor 1 // 3p21|3p21.3 // 152	0.0155455	3.34343	891.48	203.757	-4.37521
3468103	NM_024312 // GNPTAB // N-acetylglucosamine-1-phosphate transferase, alpha and be	0.0155502	3.34318	223.911	147.127	-1.52189
2329196	NM_052998 // ADC // arginine decarboxylase // --- // 113451 /// AY050635 // ADC	0.015616	-3.33978	142.296	211.123	1.48369
2675936	BC110877 // WDR51A // WD repeat domain 51A // 3p21.1 // 25886 /// NM_015426 // W	0.0157436	-3.33322	72.5749	111.523	1.53666
3094157	NM_025069 // ZNF703 // zinc finger protein 703 // 8p12 // 80139 /// BC084581 //	0.0157597	-3.3324	52.1835	111.468	2.13608
3079576	NM_001003802 // SMARCD3 // SWI/SNF related, matrix associated, actin dependent r	0.0157854	-3.33108	90.0602	162.23	1.80136
3706113	NM_001098202 // HIC1 // hypermethylated in cancer 1 // 17p13.3 // 3090 /// NM_00	0.0159177	-3.32437	73.3825	126.481	1.72359
2689452	NM_007136 // ZNF80 // zinc finger protein 80 // 3q13.3 // 7634 /// BC129925 // Z	0.0159498	3.32275	98.6284	55.6536	-1.77218
2946208	NM_003544 // HIST1H4B // histone cluster 1, H4b // 6p21.3 // 8366	0.0160781	3.3163	102.639	66.4182	-1.54534
2668132	---	0.0161076	-3.31483	139.309	213.919	1.53557
2542795	NM_001006946 // SDC1 // syndecan 1 // 2p24.1 // 6382 /// NM_002997 // SDC1 // sy	0.0161866	-3.3109	57.2888	90.5062	1.57982
3962054	NM_005008 // NHP2L1 // NHP2 non-histone chromosome protein 2-like 1 (S. cerevisi	0.0162712	3.30671	492.824	390.158	-1.26314
3762380	NM_001267 // CHAD // chondroadherin // 17q21.33 // 1101	0.0162755	-3.3065	61.6892	91.5479	1.48402
3576014	NM_017970 // C14orf102 // chromosome 14 open reading frame 102 // 14q32.11 // 55	0.0164165	3.29958	67.1033	37.7139	-1.77927
3169094	NM_024345 // WDR32 // WD repeat domain 32 // 9p13.2 // 79269	0.0164262	3.2991	95.6553	59.9856	-1.59464
2318086	BC110351 // KCNAB2 // potassium voltage-gated channel, shaker-related subfamily,	0.0164371	3.29857	483.229	213.013	-2.26854
2577482	NM_030923 // TMEM163 // transmembrane protein 163 // 2q21.3 // 81615	0.0164952	-3.29574	38.201	56.9239	1.49011
2617433	NM_015873 // VILL // villin-like // 3p21.3 // 50853 /// AB209574 // VILL // vill	0.0165691	3.29216	79.6665	54.848	-1.45249
3464967	NM_003774 // GALNT4 // UDP-N-acetyl-alpha-D-galactosamine:polypeptide N-acetylga	0.0166932	-3.28618	47.7887	66.0624	1.38239
2532681	NM_005383 // NEU2 // sialidase 2 (cytosolic sialidase) // 2q37 // 4759	0.0167056	-3.28559	124.365	204.289	1.64266
2906872	NM_005586 // MDFI // MyoD family inhibitor // 6p21 // 4188 /// AK290735 // MDFI	0.0167629	-3.28284	142.303	201.689	1.41732
2995320	NR_002186 // DKFZp586I1420 // hypothetical protein DKFZp586I1420 // 7p15.1 // 22	0.0167873	3.28168	100.291	51.044	-1.9648
3456630	NM_012117 // CBX5 // chromobox homolog 5 (HP1 alpha homolog, Drosophila) // 12q1	0.0168441	3.27898	134.038	81.4366	-1.64592
3917591	NM_181616 // KRTAP20-2 // keratin associated protein 20-2 // 21q22.1 // 337976	0.0169024	-3.27621	145.083	203.499	1.40263
3788097	NM_002747 // MAPK4 // mitogen-activated protein kinase 4 // 18q12-q21 // 5596 //	0.0169043	-3.27612	337.149	579.748	1.71956
3572278	NM_033116 // NEK9 // NIMA (never in mitosis gene a)- related kinase 9 // 14q24.3	0.0169187	3.27544	241.736	139.193	-1.7367
3762149	NM_032595 // PPP1R9B // protein phosphatase 1, regulatory (inhibitor) subunit 9B	0.0169301	3.2749	324.841	205.474	-1.58094
3242555	NM_153368 // GJD4 // gap junction protein, delta 4, 40.1kDa // 10p11.21 // 21977	0.0169477	-3.27407	82.8015	135.695	1.6388
3385175	NM_007166 // PICALM // phosphatidylinositol binding clathrin assembly protein //	0.017002	3.27151	210.71	133.846	-1.57427
2803329	NM_006317 // BASP1 // brain abundant, membrane attached signal protein 1 // 5p15	0.0170475	3.26938	155.539	124.401	-1.25031
3875642	NM_182734 // PLCB1 // phospholipase C, beta 1 (phosphoinositide-specific) // 20p	0.0170873	-3.26751	54.2376	103.154	1.9019
3557069	NM_022478 // CDH24 // cadherin-like 24 // 14q11.2 // 64403 /// NM_144985 // CDH2	0.0171112	-3.2664	196.35	318.761	1.62343
3119572	NM_052924 // RHPN1 // rhophilin, Rho GTPase binding protein 1 // 8q24.3 // 11482	0.0172893	-3.25813	270.332	385.15	1.42473
3321361	NM_006108 // SPON1 // spondin 1, extracellular matrix protein // 11p15.2 // 1041	0.0173104	-3.25715	73.267	176.131	2.40397
3923498	NM_005049 // PWP2 // PWP2 periodic tryptophan protein homolog (yeast) // 21q22.3	0.0173701	3.25441	150.145	85.9492	-1.7469
2830861	NM_001964 // EGR1 // early growth response 1 // 5q31.1 // 1958 /// M24019 // EGR	0.0174138	-3.2524	48.1941	75.4601	1.56575
3996083	NM_003492 // TMEM187 // transmembrane protein 187 // Xq28 // 8269	0.017572	3.24519	47.1091	33.5874	-1.40258
2655790	NM_003741 // CHRD // chordin // 3q27 // 8646 /// AB208947 // CHRD // chordin //	0.0175971	-3.24406	98.4818	179.62	1.82389
3179551	NM_001083536 // FGD3 // FYVE, RhoGEF and PH domain containing 3 // --- // 89846	0.0178347	3.23337	310.935	194.094	-1.60198
3302693	NM_032211 // LOXL4 // lysyl oxidase-like 4 // 10q24 // 84171	0.0178677	-3.2319	84.0546	146.923	1.74794
2694753	NM_207307 // C3orf25 // chromosome 3 open reading frame 25 // 3q21.3 // 90288 //	0.0179062	-3.23019	48.5236	81.3551	1.67661
3824666	NM_002248 // KCNN1 // potassium intermediate/small conductance calcium-activated	0.0179065	-3.23018	51.602	83.052	1.60947
3904119	NM_152930 // CPNE1 // copine I // 20q11.22 // 8904 /// NM_152931 // CPNE1 // cop	0.0179075	3.23013	559.127	344.973	-1.62079
3524570	NM_004093 // EFNB2 // ephrin-B2 // 13q33 // 1948	0.0179778	-3.22702	36.4925	70.6255	1.93535
2947975	AK092748 // RP3-377H14.5 // hypothetical protein FLJ35429 // 6p22.1 // 285830	0.0181363	3.22004	76.9875	48.7757	-1.5784
3673723	NM_016209 // TRAPPC2L // trafficking protein particle complex 2-like // 16q24.3	0.0183126	3.21236	140.876	88.0131	-1.60062
2437205	NR_002188 // GBAP // glucosidase, beta; acid, pseudogene // 1q21 // 2630 /// BC0	0.0183308	3.21157	124.233	79.7568	-1.55764
3031383	NM_013400 // REPIN1 // replication initiator 1 // 7q36.1 // 29803 /// NM_014374	0.0183932	-3.20887	160.708	227.26	1.41411
3190925	NM_020438 // DOLPP1 // dolichyl pyrophosphate phosphatase 1 // 9q34.1 // 57171	0.0184444	-3.20667	52.4942	87.3326	1.66366
2331558	NM_181809 // BMP8A // bone morphogenetic protein 8a // 1p34.2 // 353500 /// AK02	0.0184661	3.20573	61.9891	46.2499	-1.34031
3454821	NM_001033873 // LOC57228 // small trans-membrane and glycosylated protein // 12q	0.0185136	3.20369	781.192	571.723	-1.36638
3261009	NM_030929 // KAZALD1 // Kazal-type serine peptidase inhibitor domain 1 // 10q24.	0.0185789	-3.2009	152.12	231.189	1.51978
3268333	NM_002775 // HTRA1 // HtrA serine peptidase 1 // 10q26.3 // 5654	0.0187475	-3.19375	345.783	478.008	1.38239
3880271	NM_005492 // CST8 // cystatin 8 (cystatin-related epididymal specific) // 20p11.	0.0187606	-3.19319	43.2721	65.7055	1.51843
3865378	NM_202001 // ERCC1 // excision repair cross-complementing rodent repair deficien	0.0187628	3.1931	169.087	104.977	-1.6107
2402536	NM_032588 // TRIM63 // tripartite motif-containing 63 // 1p34-p33 // 84676 /// A	0.0187859	-3.19212	49.9572	85.3947	1.70936
3698919	NM_012201 // GLG1 // golgi apparatus protein 1 // 16q22-q23 // 2734 /// AK027032	0.0188023	3.19143	558.779	365.757	-1.52773
3158581	NM_017767 // SLC39A4 // solute carrier family 39 (zinc transporter), member 4 //	0.0188153	-3.19088	213.721	312.076	1.4602
2862696	NM_003633 // ENC1 // ectodermal-neural cortex (with BTB-like domain) // 5q12-q13	0.0189713	3.18435	197.955	46.8035	-4.22951
3766796	NM_000442 // PECAM1 // platelet/endothelial cell adhesion molecule (CD31 antigen	0.01901	3.18274	214.065	131.707	-1.62531
2349129	NM_001400 // EDG1 // endothelial differentiation, sphingolipid G-protein-coupled	0.019038	3.18157	1330.21	938.295	-1.41769
2834282	AK094580 // STK32A // serine/threonine kinase 32A // 5q32 // 202374 /// ENST0000	0.0190483	-3.18114	40.3405	78.8278	1.95406
3734797	NM_014738 // KIAA0195 // KIAA0195 // 17q25.1 // 9772 /// BC042942 // KIAA0195 //	0.0190554	3.18085	231.722	155.855	-1.48678
3587226	NM_000746 // CHRNA7 // cholinergic receptor, nicotinic, alpha 7 // 15q14 // 1139	0.0191147	-3.17839	68.9434	104.843	1.52071
3871576	NM_032836 // FIZ1 // FLT3-interacting zinc finger 1 // 19q13.42 // 84922	0.0191266	-3.1779	581.717	836.338	1.4377
2888385	NM_052899 // GPRIN1 // G protein regulated inducer of neurite outgrowth 1 // 5q3	0.0191371	-3.17747	106.534	184.41	1.73099
3443936	NM_016509 // CLEC1B // C-type lectin domain family 1, member B // 12p13.2 // 512	0.0191481	-3.17701	76.7337	127.028	1.65544
3966143	NM_000487 // ARSA // arylsulfatase A // 22q13.31-qter|22q13.33 // 410 /// ENST00	0.0191781	3.17577	133.012	68.0097	-1.95577
2516879	NM_019558 // HOXD8 // homeobox D8 // 2q31.1 // 3234 /// BC090853 // HOXD8 // hom	0.0192026	-3.17477	75.7661	130.714	1.72524
3209384	NM_013390 // TMEM2 // transmembrane protein 2 // 9q13-q21 // 23670	0.0192031	3.17475	1059.67	346.772	-3.0558
3474344	NM_053275 // RPLP0 // ribosomal protein, large, P0 // 12q24.2 // 6175 /// NM_001	0.0192044	-3.17469	342.47	438.213	1.27957
3261765	AY358550 // SUFU // suppressor of fused homolog (Drosophila) // 10q24.32 // 5168	0.0192271	3.17376	409	274.6	-1.48944
3194969	NM_000606 // C8G // complement component 8, gamma polypeptide // 9q34.3 // 733	0.0193131	-3.17023	80.4285	129.686	1.61244
2979871	NM_182961 // SYNE1 // spectrin repeat containing, nuclear envelope 1 // 6q25 //	0.0193994	3.16671	183.567	74.7213	-2.45669
2659039	NR_003265 // SDHALP2 // succinate dehydrogenase complex, subunit A, flavoprotein	0.0194426	-3.16496	83.812	136.26	1.62578
3914114	NM_025224 // ZBTB46 // zinc finger and BTB domain containing 46 // 20q13.33 // 1	0.0194592	-3.16428	258.815	407.137	1.57308
3393652	NM_004588 // SCN2B // sodium channel, voltage-gated, type II, beta // 11q23 // 6	0.0195574	-3.16031	139.151	196.09	1.40918
3475926	NM_020845 // PITPNM2 // phosphatidylinositol transfer protein, membrane-associat	0.0195947	-3.15881	41.2397	87.1746	2.11385
3118818	NM_032611 // PTP4A3 // protein tyrosine phosphatase type IVA, member 3 // 8q24.3	0.0196071	-3.15831	112.026	154.863	1.38237
3632492	NM_012428 // NPTN // neuroplastin // 15q22 // 27020 /// NM_017455 // NPTN // neu	0.0196384	3.15705	107.692	49.4842	-2.17628
2842707	NM_012171 // TSPAN17 // tetraspanin 17 // 5q35.3 // 26262 /// NM_130465 // TSPAN	0.0196663	3.15593	174.36	106.374	-1.63912
3841525	NM_001047605 // KIR3DX1 // killer cell immunoglobulin-like receptor, three domai	0.0196814	3.15532	81.7032	29.455	-2.77383
3590129	NM_001077268 // ZFYVE19 // zinc finger, FYVE domain containing 19 // 15q15.1 //	0.019713	3.15406	135.74	84.5987	-1.60451
3013054	NM_000089 // COL1A2 // collagen, type I, alpha 2 // 7q22.1 // 1278 /// AL833478	0.0197158	-3.15394	68.1992	118.499	1.73754
3863021	NM_000660 // TGFB1 // transforming growth factor, beta 1 // 19q13.2|19q13.1 // 7	0.0197305	-3.15336	823.827	1203.8	1.46123
3126191	NM_015310 // PSD3 // pleckstrin and Sec7 domain containing 3 // 8pter-p23.3 // 2	0.0197378	3.15307	65.4249	25.5409	-2.56157
3035281	NM_001080453 // INTS1 // integrator complex subunit 1 // 7p22.3 // 26173 /// AK1	0.019751	3.15254	129.311	71.2035	-1.81608
3825523	NM_178526 // SLC25A42 // solute carrier family 25, member 42 // 19p13.11 // 2844	0.0197935	3.15084	104.501	74.7398	-1.3982
2768354	NM_003328 // TXK // TXK tyrosine kinase // 4p12 // 7294	0.019794	-3.15082	90.9428	202.006	2.22124
3884830	NM_015568 // PPP1R16B // protein phosphatase 1, regulatory (inhibitor) subunit 1	0.0198679	3.14789	811.021	480.215	-1.68887
3261886	NM_017787 // C10orf26 // chromosome 10 open reading frame 26 // 10q24.32 // 5483	0.0199274	3.14553	145.471	113.828	-1.27799
3230932	NM_173691 // C9orf75 // chromosome 9 open reading frame 75 // 9q34.3 // 286262 /	0.0199412	-3.14499	31.2089	54.5389	1.74755
3589905	NM_002225 // IVD // isovaleryl Coenzyme A dehydrogenase // 15q14-q15 // 3712 ///	0.0199501	3.14463	151.015	86.9257	-1.73729
3759137	NM_000419 // ITGA2B // integrin, alpha 2b (platelet glycoprotein IIb of IIb/IIIa	0.019958	-3.14433	328.949	538.118	1.63587
3655628	NM_007317 // KIF22 // kinesin family member 22 // 16p11.2 // 3835	0.0200553	3.14049	358.167	215.807	-1.65966
2824144	---	0.0200711	-3.13988	154.174	223.8	1.45161
3628832	BC114951 // DAPK2 // death-associated protein kinase 2 // 15q22.31 // 23604 ///	0.0200883	-3.1392	75.5048	162.385	2.15067
3989259	NM_012084 // GLUD2 // glutamate dehydrogenase 2 // Xq24-q25 // 2747 /// BC005111	0.0201195	3.13798	39.2958	28.4697	-1.38027
3959986	NM_000878 // IL2RB // interleukin 2 receptor, beta // 22q13|22q13.1 // 3560	0.0201315	3.13751	516.201	272.825	-1.89206
2400177	NM_018584 // CAMK2N1 // calcium/calmodulin-dependent protein kinase II inhibitor	0.0201751	-3.13581	170.361	241.687	1.41868
2422227	NR_002830 // LOC492303 // FAM51A1 pseudogene // 1p22 // 492303 /// BC009550 // L	0.0201916	3.13516	53.5748	30.9373	-1.73172
3579114	NM_138576 // BCL11B // B-cell CLL/lymphoma 11B (zinc finger protein) // 14q32.2	0.0202342	3.1335	513.449	392.966	-1.3066
2669488	NM_006225 // PLCD1 // phospholipase C, delta 1 // 3p22-p21.3 // 5333	0.0202508	3.13286	177.504	103.719	-1.7114
3830306	NM_021175 // HAMP // hepcidin antimicrobial peptide // 19q13.1 // 57817 /// AK09	0.0203461	3.12917	49.8461	34.9347	-1.42684
3978999	NM_013444 // UBQLN2 // ubiquilin 2 // Xp11.23-p11.1 // 29978	0.020368	3.12832	227.01	170.079	-1.33473
3738820	NM_018949 // UTS2R // urotensin 2 receptor // 17q25.3 // 2837	0.0205032	-3.12312	167.9	225.036	1.3403
3035795	AK131097 // C7orf27 // chromosome 7 open reading frame 27 // 7p22.2 // 221927 //	0.0205193	3.12251	74.3969	39.2212	-1.89685
2957111	NM_052872 // IL17F // interleukin 17F // 6p12 // 112744 /// AF332389 // IL17F //	0.0205448	3.12153	43.1716	27.1683	-1.58904
2324594	NM_005747 // ELA3A // elastase 3A, pancreatic // 1p36.12 // 10136	0.0205503	-3.12132	44.7173	73.2003	1.63696
3829751	NM_032346 // PDCD2L // programmed cell death 2-like // 19q13.11 // 84306	0.0205924	-3.11971	122.301	168.109	1.37455
3226789	NM_014908 // DOLK // dolichol kinase // 9q34.11 // 22845	0.0206156	-3.11883	116.676	145.155	1.24408
2356273	NM_144698 // ANKRD35 // ankyrin repeat domain 35 // 1q21.1 // 148741	0.0206268	-3.1184	49.9444	93.6846	1.87578
3662924	NM_005886 // KATNB1 // katanin p80 (WD repeat containing) subunit B 1 // 16q13 /	0.0206685	3.11682	168.225	115.661	-1.45447
3328520	NM_002231 // CD82 // CD82 molecule // 11p11.2 // 3732 /// NM_001024844 // CD82 /	0.0207786	-3.11265	340.006	582.255	1.71248
3732793	AY358380 // ARSG // arylsulfatase G // 17q24.2 // 22901 /// NM_014960 // ARSG //	0.0207814	3.11254	111.972	75.2322	-1.48835
3704980	NM_000135 // FANCA // Fanconi anemia, complementation group A // 16q24.3 // 2175	0.0207836	3.11246	143.957	71.2937	-2.01921
3644162	NM_012225 // NUBP2 // nucleotide binding protein 2 (MinD homolog, E. coli) // 16	0.0207896	3.11223	167.159	124.16	-1.34632
3980482	NM_198512 // DGAT2L6 // diacylglycerol O-acyltransferase 2-like 6 // Xq13.1 // 3	0.0208053	-3.11164	137.779	193.622	1.40531
2544484	NM_004036 // ADCY3 // adenylate cyclase 3 // 2p23.3 // 109	0.0208226	-3.11099	96.3839	151.012	1.56677
2868904	ENST00000231461 // ST8SIA4 // ST8 alpha-N-acetyl-neuraminide alpha-2,8-sialyltra	0.0208752	3.10901	210.5	123.118	-1.70975
3736390	NM_024419 // PGS1 // phosphatidylglycerophosphate synthase 1 // 17q25.3 // 9489	0.0209231	3.10721	135.793	82.6395	-1.64319
2504328	NM_002101 // GYPC // glycophorin C (Gerbich blood group) // 2q14-q21 // 2995 ///	0.0209351	3.10676	157.081	115.851	-1.35588
3062794	NM_015395 // DKFZP434B0335 // DKFZP434B0335 protein // 7q21.3 // 25851 /// AB037	0.0210031	3.10422	145.464	81.79	-1.7785
3573152	NM_004863 // SPTLC2 // serine palmitoyltransferase, long chain base subunit 2 //	0.0210135	3.10383	150.59	75.6087	-1.9917
3758209	AK055784 // FLJ31222 // hypothetical LOC388387 // 17q21.31 // 388387	0.021016	3.10374	62.4797	41.981	-1.48828
3961023	NM_175709 // CBX7 // chromobox homolog 7 // 22q13.1 // 23492	0.0210167	3.10371	153.566	85.5976	-1.79404
3225058	NM_004959 // NR5A1 // nuclear receptor subfamily 5, group A, member 1 // 9q33 //	0.0210222	-3.10351	54.4255	116.522	2.14095
3676328	NM_144603 // NOXO1 // NADPH oxidase organizer 1 // 16p13.3 // 124056 /// NM_1721	0.0210511	-3.10243	143.824	210.099	1.46081
3892660	BC027976 // RPS21 // ribosomal protein S21 // 20q13.3 // 6227 /// NM_001024 // R	0.0211052	3.10042	71.6814	49.1413	-1.45868
2655955	NM_001009921 // VPS8 // vacuolar protein sorting 8 homolog (S. cerevisiae) // 3q	0.0211758	3.0978	54.3713	35.1495	-1.54686
2863451	NM_032367 // ZBED3 // zinc finger, BED-type containing 3 // 5q14.1 // 84327	0.0211953	-3.09708	192.222	257.221	1.33814
3601322	NM_153356 // TBC1D21 // TBC1 domain family, member 21 // 15q24.1 // 161514	0.0212034	-3.09678	208.292	391.166	1.87797
3230490	NM_003792 // EDF1 // endothelial differentiation-related factor 1 // 9q34.3 // 8	0.0212088	3.09658	486.169	335.695	-1.44825
3124227	NM_173683 // XKR6 // XK, Kell blood group complex subunit-related family, member	0.0212108	-3.09651	186.49	275.383	1.47666
3095002	NM_003816 // ADAM9 // ADAM metallopeptidase domain 9 (meltrin gamma) // 8p11.23	0.0212154	-3.09634	145.518	186.881	1.28425
3867458	NM_020904 // PLEKHA4 // pleckstrin homology domain containing, family A (phospho	0.0212372	-3.09553	37.1327	75.9577	2.04558
3724197	NM_006178 // NSF // N-ethylmaleimide-sensitive factor // 17q21 // 4905 /// ENST0	0.0213315	3.09206	257.276	165.57	-1.55388
2891644	NM_001452 // FOXF2 // forkhead box F2 // 6p25.3 // 2295	0.0213337	-3.09199	241.19	347.017	1.43877
3481543	NM_153023 // SPATA13 // spermatogenesis associated 13 // 13q12.12 // 221178 ///	0.0213652	3.09083	197.941	110.456	-1.79203
3601348	NM_005576 // LOXL1 // lysyl oxidase-like 1 // 15q24-q25|15q22 // 4016	0.0214309	-3.08843	135.307	219.311	1.62084
2694817	NM_015103 // PLXND1 // plexin D1 // 3q21.3 // 23129 /// BC062465 // PLXND1 // pl	0.0215019	-3.08584	343.845	591.178	1.71931
2673773	NM_000387 // SLC25A20 // solute carrier family 25 (carnitine/acylcarnitine trans	0.0215072	3.08565	111.324	61.5167	-1.80965
2321779	NM_024329 // EFHD2 // EF-hand domain family, member D2 // 1p36.21 // 79180	0.0215135	3.08542	301.641	214.823	-1.40414
3734479	NM_017728 // TMEM104 // transmembrane protein 104 // 17q25.1 // 54868	0.0215272	3.08492	116.397	74.7807	-1.55651
3077244	NR_002140 // OR6W1P // olfactory receptor, family 6, subfamily W, member 1 pseud	0.0215592	-3.08376	49.2299	66.4764	1.35033
3750740	NM_033198 // PIGS // phosphatidylinositol glycan anchor biosynthesis, class S //	0.0215909	3.08261	151.27	85.9383	-1.76022
3726934	NM_198175 // NME1 // non-metastatic cells 1, protein (NM23A) expressed in // 17q	0.0216783	3.07945	60.8675	31.6178	-1.9251
2886679	BC025707 // KCNMB1 // potassium large conductance calcium-activated channel, sub	0.0216949	-3.07885	37.8629	59.6995	1.57673
2664332	NM_005677 // COLQ // collagen-like tail subunit (single strand of homotrimer) of	0.0218919	-3.07179	111.243	177.354	1.5943
2610056	NM_153480 // IL17RE // interleukin 17 receptor E // 3p25.3 // 132014 /// NM_1534	0.0219223	-3.0707	56.4815	105.524	1.86829
2440385	NM_016382 // CD244 // CD244 molecule, natural killer cell receptor 2B4 // 1q23.3	0.0219831	3.06854	157.251	58.9634	-2.66693
3842794	NM_020828 // ZFP28 // zinc finger protein 28 homolog (mouse) // --- // 140612 //	0.0221212	-3.06365	348.107	542.914	1.55962
3518496	NM_015057 // MYCBP2 // MYC binding protein 2 // 13q22 // 23077 /// AK000968 // M	0.0222301	3.05982	283.069	169.616	-1.66888
2714376	AK090848 // TMEM175 // transmembrane protein 175 // 4p16.3 // 84286 /// NM_03232	0.0222528	3.05902	94.3512	55.6175	-1.69643
3051907	NM_006213 // PHKG1 // phosphorylase kinase, gamma 1 (muscle) // 7p11.2 // 5260 /	0.0222964	-3.0575	35.3109	52.1697	1.47744
3432754	NM_173542 // P76 // mannose-6-phosphate protein p76 // 12q24.13 // 196463	0.0223574	3.05537	56.0109	30.9714	-1.80847
3866845	NM_003706 // PLA2G4C // phospholipase A2, group IVC (cytosolic, calcium-independ	0.0223844	-3.05443	55.7303	95.7675	1.71841
2626097	NM_020676 // ABHD6 // abhydrolase domain containing 6 // 3p14.3 // 57406 /// AF2	0.0224285	3.05289	94.3078	57.287	-1.64623
3152558	NM_174911 // FAM84B // family with sequence similarity 84, member B // 8q24.21 /	0.022473	3.05135	198.497	123.356	-1.60914
3836156	NM_031417 // MARK4 // MAP/microtubule affinity-regulating kinase 4 // 19q13.3 //	0.0225624	3.04825	152.524	84.7652	-1.79937
2534694	NM_198582 // KLHL30 // kelch-like 30 (Drosophila) // 2q37.3 // 377007 /// ENST00	0.0225807	-3.04763	87.689	155.751	1.77617
3878308	ENST00000278816 // CSRP2BP // CSRP2 binding protein (CSRP2BP), transcript varian	0.0227667	3.04124	114.337	57.7066	-1.98135
2842911	NM_213647 // FGFR4 // fibroblast growth factor receptor 4 // 5q35.1-qter // 2264	0.0229061	-3.03648	103.752	150.242	1.44809
3107828	NM_024613 // PLEKHF2 // pleckstrin homology domain containing, family F (with FY	0.022987	3.03374	173.154	97.2518	-1.78048
3715460	NR_003064 // PYY2 // peptide YY, 2 (seminalplasmin) // 17q11 // 23615 /// AF2229	0.0230103	-3.03296	88.7724	150.342	1.69357
2902385	NM_005007 // NFKBIL1 // nuclear factor of kappa light polypeptide gene enhancer	0.023036	3.03209	54.7965	35.1811	-1.55756
2597010	NM_005896 // IDH1 // isocitrate dehydrogenase 1 (NADP+), soluble // 2q33.3 // 34	0.0230414	3.0319	122.902	68.0973	-1.8048
2799184	NM_004553 // NDUFS6 // NADH dehydrogenase (ubiquinone) Fe-S protein 6, 13kDa (NA	0.0230474	3.0317	223.565	153.099	-1.46026
3878025	NM_001011546 // DSTN // destrin (actin depolymerizing factor) // 20p12.1 // 1103	0.0230754	3.03076	179.828	139.882	-1.28558
2435410	NM_005620 // S100A11 // S100 calcium binding protein A11 // 1q21 // 6282 /// BC0	0.0231424	-3.0285	151.344	182.19	1.20381
2693616	---	0.0231525	-3.02816	133.184	192.94	1.44868
3685183	NM_015044 // GGA2 // golgi associated, gamma adaptin ear containing, ARF binding	0.0231801	3.02724	566.172	340.183	-1.66432
3768474	NM_017983 // WIPI1 // WD repeat domain, phosphoinositide interacting 1 // 17q24.	0.0232216	3.02585	95.2236	45.8569	-2.07654
2699623	NM_020353 // PLSCR4 // phospholipid scramblase 4 // 3q24 // 57088	0.023241	-3.0252	61.3332	84.7491	1.38178
2903782	NM_002224 // ITPR3 // inositol 1,4,5-triphosphate receptor, type 3 // 6p21 // 37	0.0233437	-3.02178	270.432	387.715	1.43369
2334052	---	0.0233527	-3.02147	175.577	321.912	1.83345
3421118	NM_015646 // RAP1B // RAP1B, member of RAS oncogene family // 12q14 // 5908 ///	0.0233728	3.02081	96.6986	39.8617	-2.42585
3865503	NM_005282 // GPR4 // G protein-coupled receptor 4 // 19q13.3 // 2828 /// U35399	0.0234429	3.01848	43.4973	28.646	-1.51845
2903574	NM_003782 // B3GALT4 // UDP-Gal:betaGlcNAc beta 1,3-galactosyltransferase, polyp	0.0234451	3.01841	145.612	114.283	-1.27413
3375990	NM_030628 // INTS5 // integrator complex subunit 5 // 11q12.3 // 80789 /// AK074	0.0235717	-3.01423	133.514	169.461	1.26923
2677723	AF433662 // ARHGEF3 // Rho guanine nucleotide exchange factor (GEF) 3 // 3p21-p1	0.0236203	3.01263	490.59	338.003	-1.45144
3085065	NM_153332 // THEX1 // three prime histone mRNA exonuclease 1 // 8p23.1 // 90459	0.0236695	3.01102	105.706	71.5251	-1.47789
2394699	NM_148965 // TNFRSF25 // tumor necrosis factor receptor superfamily, member 25 /	0.0236892	-3.01037	469.185	867.756	1.8495
3426502	NM_005761 // PLXNC1 // plexin C1 // 12q23.3 // 10154 /// AB208934 // PLXNC1 // p	0.0237286	-3.00908	179.035	280.966	1.56933
2396201	NM_001079843 // CASZ1 // castor zinc finger 1 // 1p36.22 // 54897 /// NM_017766	0.0237949	3.00692	95.0229	54.481	-1.74415
2778856	NM_005723 // TSPAN5 // tetraspanin 5 // 4q23 // 10098 /// AK126702 // TSPAN5 //	0.0238597	3.00481	79.7936	48.6069	-1.64161
3456081	NM_000966 // RARG // retinoic acid receptor, gamma // 12q13 // 5916 /// NM_00104	0.0239423	-3.00213	64.0117	121.38	1.89621
4007437	NM_033518 // SLC38A5 // solute carrier family 38, member 5 // Xp11.23 // 92745	0.0239532	-3.00178	107.582	154.561	1.43668
3644375	NM_000548 // TSC2 // tuberous sclerosis 2 // 16p13.3 // 7249 /// NM_001077183 //	0.0240318	2.99924	177.625	94.4991	-1.87964
3536434	NM_015589 // SAMD4A // sterile alpha motif domain containing 4A // 14q22.2 // 23	0.024041	-2.99894	41.8535	64.3779	1.53817
2392985	AL713743 // FLJ42875 // FLJ42875 protein // 1p36.32 // 440556	0.0240458	-2.99879	41.9369	84.2213	2.00829
3229628	NM_144653 // BTBD14A // BTB (POZ) domain containing 14A // 9q34.3 // 138151	0.0240713	-2.99797	150.853	221.098	1.46565
3385307	NM_001014811 // ME3 // malic enzyme 3, NADP(+)-dependent, mitochondrial // 11cen	0.0241011	-2.99701	85.4255	144.826	1.69535
3816112	NM_079834 // SCAMP4 // secretory carrier membrane protein 4 // 19p13.3 // 113178	0.0241675	2.99488	106.966	66.812	-1.601
3369249	NM_015957 // APIP // APAF1 interacting protein // 11p13 // 51074 /// BC008440 //	0.0241738	-2.99467	121.34	195.221	1.60888
3619229	ENST00000354670 // BMF // Bcl2 modifying factor (BMF), transcript variant 3, mRN	0.0242085	2.99356	66.1479	36.4874	-1.8129
3894699	NM_178460 // SIRPD // signal-regulatory protein delta // 20p13 // 128646 /// AK0	0.0242894	-2.99098	60.6734	97.4718	1.6065
2711957	NM_152531 // C3orf21 // chromosome 3 open reading frame 21 // 3q29 // 152002 ///	0.0243206	-2.98999	50.4348	66.5515	1.31955
2717059	---	0.0243243	2.98987	290.154	167.45	-1.73278
3382410	NM_207577 // MAP6 // microtubule-associated protein 6 // 11q13.5 // 4135 /// NM_	0.0243761	-2.98822	37.045	86.7421	2.34153
2949524	NM_006709 // EHMT2 // euchromatic histone-lysine N-methyltransferase 2 // 6p21.3	0.0244037	2.98735	265.829	206.785	-1.28554
3063245	NM_014891 // PDAP1 // PDGFA associated protein 1 // 7q22.1 // 11333 /// BC039130	0.0244082	2.9872	101.655	71.7265	-1.41726
4009990	NM_201286 // USP51 // ubiquitin specific peptidase 51 // Xp11.21 // 158880	0.0244331	-2.98642	141.006	196.451	1.39321
3884612	NR_003239 // C20orf198 // chromosome 20 open reading frame 198 // 20q11.23 // 12	0.0245724	-2.98202	140.39	230.695	1.64324
3934573	NM_198691 // KRTAP10-1 // keratin associated protein 10-1 // 21q22.3 // 386677 /	0.0245859	-2.98159	73.94	127.326	1.72201
3605884	NM_020778 // ALPK3 // alpha-kinase 3 // 15q25.2 // 57538 /// AL109725 // ALPK3 /	0.0246256	-2.98035	127.382	240.872	1.89095
3894047	NM_018257 // PCMTD2 // protein-L-isoaspartate (D-aspartate) O-methyltransferase	0.0246815	2.97859	389.648	272.915	-1.42773
3815566	NM_000455 // STK11 // serine/threonine kinase 11 // 19p13.3 // 6794 /// ENST0000	0.0247035	2.97791	220.789	142.9	-1.54506
2438504	NM_145729 // MRPL24 // mitochondrial ribosomal protein L24 // 1q21-q22 // 79590	0.0247306	2.97706	180.858	108.628	-1.66493
3272834	NM_138384 // MTG1 // mitochondrial GTPase 1 homolog (S. cerevisiae) // 10q26.3 /	0.0247608	2.97611	153.716	98.8631	-1.55483
3377933	NM_016938 // EFEMP2 // EGF-containing fibulin-like extracellular matrix protein	0.0248356	-2.97378	128.855	206.572	1.60313
3484060	NM_001629 // ALOX5AP // arachidonate 5-lipoxygenase-activating protein // 13q12	0.0248951	-2.97193	880.457	1375.08	1.56178
2413943	NM_015306 // USP24 // ubiquitin specific peptidase 24 // 1p32.3 // 23358 /// AK0	0.0249661	2.96973	302.19	163.578	-1.84737
3572782	NM_015305 // ANGEL1 // angel homolog 1 (Drosophila) // 14q24.3 // 23357	0.0250418	2.9674	89.7835	51.6319	-1.73892
2898562	NM_018473 // THEM2 // thioesterase superfamily member 2 // 6p22.2 // 55856	0.0251514	2.96403	62.1474	36.0377	-1.72451
3638204	NM_005928 // MFGE8 // milk fat globule-EGF factor 8 protein // 15q25 // 4240 ///	0.0253298	-2.95857	153.184	220.361	1.43854
2907444	NM_138296 // PTCRA // pre T-cell antigen receptor alpha // 6p21.3 // 171558 ///	0.0253419	-2.9582	90.0731	147.478	1.63731
3840372	NM_018260 // ZNF701 // zinc finger protein 701 // 19q13.41 // 55762 /// BC067346	0.0253567	2.95775	89.9131	62.5639	-1.43714
3661065	NM_005611 // RBL2 // retinoblastoma-like 2 (p130) // 16q12.2 // 5934 /// BX53776	0.0253955	2.95657	877.549	526.497	-1.66677
2954025	NM_033502 // TRERF1 // transcriptional regulating factor 1 // 6p21.1-p12.1 // 55	0.0254014	2.95639	135.343	60.1475	-2.25019
3585272	NM_033223 // GABRG3 // gamma-aminobutyric acid (GABA) A receptor, gamma 3 // 15q	0.0254273	-2.95561	867.512	1095.49	1.2628
3859026	NM_000285 // PEPD // peptidase D // 19q12-q13.2 // 5184 /// ENST00000244137 // P	0.0254789	2.95405	178.495	113.726	-1.56952
2353669	NM_001767 // CD2 // CD2 molecule // 1p13 // 914	0.0254854	2.95385	1579.88	1104.5	-1.43041
3557430	NM_002471 // MYH6 // myosin, heavy chain 6, cardiac muscle, alpha (cardiomyopath	0.0255601	-2.95159	69.6563	112.969	1.62181
2915133	AK291170 // TPBG // trophoblast glycoprotein // 6q14-q15 // 7162 /// NM_006670 /	0.025645	-2.94904	99.4839	178.641	1.79568
3883921	NM_006097 // MYL9 // myosin, light chain 9, regulatory // 20q11.23 // 10398 ///	0.0256555	-2.94872	106.283	138.051	1.2989
3334372	NM_000932 // PLCB3 // phospholipase C, beta 3 (phosphatidylinositol-specific) //	0.0257835	-2.94489	77.2772	117.783	1.52417
3849688	NM_006631 // ZNF266 // zinc finger protein 266 // 19p13.2 // 10781 /// BC112919	0.0258025	2.94432	250.762	118.007	-2.12498
3904691	NM_015474 // SAMHD1 // SAM domain and HD domain 1 // 20pter-q12 // 25939 /// AB2	0.0258385	2.94325	619.449	301.338	-2.05566
2326295	NM_024869 // GRRP1 // glycine/arginine rich protein 1 // 1p36.11 // 79927 /// EN	0.0258692	-2.94233	99.1149	147.049	1.48363
3832435	NM_174905 // FAM98C // family with sequence similarity 98, member C // 19q13.2 /	0.0259264	2.94063	134.824	100.928	-1.33585
3121228	NM_207332 // ERICH1 // glutamate-rich 1 // 8p23.3 // 157697 /// BX647093 // ERIC	0.0259351	2.94037	121.312	82.328	-1.47352
3687363	NM_003586 // DOC2A // double C2-like domains, alpha // 16p11.2 // 8448 /// BC041	0.026106	-2.93532	265.26	366.289	1.38087
3838238	NM_022165 // LIN7B // lin-7 homolog B (C. elegans) // 19q13.3 // 64130	0.0261399	-2.93432	125.976	211.957	1.68252
2897576	NM_001949 // E2F3 // E2F transcription factor 3 // 6p22 // 1871 /// BC099908 //	0.0261654	2.93357	212.078	118.906	-1.78358
3988365	NM_019045 // WDR44 // WD repeat domain 44 // Xq24 // 54521 /// AK127556 // WDR44	0.0261818	2.93309	172.69	96.9513	-1.78121
3611744	NM_024652 // LRRK1 // leucine-rich repeat kinase 1 // 15q26.3 // 79705 /// ENST0	0.0261964	-2.93266	116.902	167.371	1.43173
3871127	NM_000363 // TNNI3 // troponin I type 3 (cardiac) // 19q13.4 // 7137 /// ENST000	0.0262788	-2.93024	87.1128	128.006	1.46943
3814701	NM_025078 // PQLC1 // PQ loop repeat containing 1 // 18q23 // 80148 /// AK126188	0.0263112	2.9293	87.9643	47.2694	-1.86091
3837866	NM_004605 // SULT2B1 // sulfotransferase family, cytosolic, 2B, member 1 // 19q1	0.0264088	-2.92645	44.3884	71.0388	1.60039
3602767	NM_003978 // PSTPIP1 // proline-serine-threonine phosphatase interacting protein	0.0264295	2.92585	250.853	174.208	-1.43997
3757138	NM_000226 // KRT9 // keratin 9 (epidermolytic palmoplantar keratoderma) // 17q21	0.0264433	-2.92544	140.29	195.682	1.39484
2516853	NM_014213 // HOXD9 // homeobox D9 // 2q31.1 // 3235	0.0264823	-2.92431	144.87	204.062	1.40859
2513758	NM_152381 // XIRP2 // xin actin-binding repeat containing 2 // 2q24.3 // 129446	0.0264921	-2.92403	94.3894	136.406	1.44514
2781138	NM_016269 // LEF1 // lymphoid enhancer-binding factor 1 // 4q23-q25 // 51176 ///	0.0265166	2.92332	702.485	393.142	-1.78685
2662356	NM_133480 // TADA3L // transcriptional adaptor 3 (NGG1 homolog, yeast)-like // 3	0.0266258	2.92016	287.363	190.338	-1.50975
2503021	NM_002830 // PTPN4 // protein tyrosine phosphatase, non-receptor type 4 (megakar	0.0266301	-2.92004	392.863	563.044	1.43318
3089102	NM_001978 // EPB49 // erythrocyte membrane protein band 4.9 (dematin) // 8p21.1	0.0266624	2.9191	221.469	136.8	-1.61892
3572164	NM_031464 // RPS6KL1 // ribosomal protein S6 kinase-like 1 // 14q24.3 // 83694 /	0.0267066	2.91783	72.9666	38.5069	-1.8949
3848525	NM_198492 // CLEC4G // C-type lectin superfamily 4, member G // 19p13.2 // 33939	0.0267783	-2.91577	196.726	245.547	1.24816
2342391	NM_138467 // TYW3 // tRNA-yW synthesizing protein 3 homolog (S. cerevisiae) // 1	0.0267903	2.91543	157.098	126.396	-1.2429
2343334	NM_017655 // GIPC2 // GIPC PDZ domain containing family, member 2 // 1p31.1 // 5	0.0267974	-2.91522	118.01	204.305	1.73125
3282463	NM_173576 // MKX // mohawk homeobox // 10p12.1 // 283078	0.0268394	-2.91402	33.7799	63.5968	1.88268
3832616	NM_013234 // EIF3K // eukaryotic translation initiation factor 3, subunit K // 1	0.0270256	2.90872	486.529	354.132	-1.37387
2460368	NM_024525 // TTC13 // tetratricopeptide repeat domain 13 // 1q42.2 // 79573	0.0270407	2.90829	152.344	70.4663	-2.16194
2329077	NM_022753 // S100PBP // S100P binding protein // 1p35.1 // 64766 /// AK090711 //	0.0271202	2.90604	193.749	104.871	-1.8475
2600218	NM_024536 // CHPF // chondroitin polymerizing factor // 2q35 // 79586 /// BC0088	0.0271918	-2.90401	102.487	169.827	1.65706
2816459	NM_001992 // F2R // coagulation factor II (thrombin) receptor // 5q13 // 2149	0.0272246	2.90309	513.914	297.807	-1.72566
3759493	NM_006688 // C1QL1 // complement component 1, q subcomponent-like 1 // 17q21 //	0.0272779	-2.90159	121.264	205.891	1.69787
3687828	NM_024671 // ZNF768 // zinc finger protein 768 // 16p11.2 // 79724	0.0272859	-2.90137	37.6321	60.6856	1.6126
2662087	NM_014850 // SRGAP3 // SLIT-ROBO Rho GTPase activating protein 3 // 3p25.3 // 99	0.0272972	-2.90105	109.613	160.475	1.46402
2328236	NM_016505 // ZCCHC17 // zinc finger, CCHC domain containing 17 // 1p35.2 // 5153	0.0273431	2.89976	111.189	62.6106	-1.77588
3996381	NM_001183 // ATP6AP1 // ATPase, H+ transporting, lysosomal accessory protein 1 /	0.0274013	2.89813	295.886	178.904	-1.65388
3708422	AY129319 // EIF5A // eukaryotic translation initiation factor 5A // 17p13-p12 //	0.0274879	-2.89571	122.133	167.506	1.37151
2971678	AK000177 // MCM9 // minichromosome maintenance complex component 9 // 6q22.31 //	0.0275342	2.89442	58.3601	38.4437	-1.51807
3064204	NM_016188 // ACTL6B // actin-like 6B // 7q22 // 51412	0.0275743	-2.89331	52.284	82.9542	1.58661
2692199	AY358124 // SEMA5B // sema domain, seven thrombospondin repeats (type 1 and type	0.0276643	-2.89081	202.569	332.088	1.63938
3734342	NM_181790 // GPR142 // G protein-coupled receptor 142 // 17q25.1 // 350383	0.0277055	-2.88967	50.6071	76.6236	1.51409
3695359	NM_016062 // FAM96B // family with sequence similarity 96, member B // 16q22.1-q	0.0277615	2.88812	285.323	207.803	-1.37305
2440612	NM_012394 // PFDN2 // prefoldin subunit 2 // 1q23.3 // 5202	0.0277745	2.88776	117.42	69.0756	-1.69988
3865586	NM_001080469 // FBXO46 // F-box protein 46 // 19q13.3 // 23403	0.0278205	2.8865	139.501	95.1629	-1.46592
2758298	NM_002337 // LRPAP1 // low density lipoprotein receptor-related protein associat	0.0278228	2.88644	205.322	133.47	-1.53834
4026624	BC033746 // PNCK // pregnancy upregulated non-ubiquitously expressed CaM kinase	0.0278252	-2.88637	101.37	200.163	1.97459
2779095	NM_000671 // ADH5 // alcohol dehydrogenase 5 (class III), chi polypeptide // 4q2	0.0278431	2.88588	173.009	135.546	-1.27639
3734453	NM_004252 // SLC9A3R1 // solute carrier family 9 (sodium/hydrogen exchanger), me	0.0279296	2.8835	583.586	336.794	-1.73277
3719980	NM_006148 // LASP1 // LIM and SH3 protein 1 // 17q11-q21.3 // 3927 /// BC007367	0.0279673	2.88247	520.818	351.217	-1.48289
3726325	NM_022167 // XYLT2 // xylosyltransferase II // 17q21.3-q22 // 64132 /// BC017084	0.0279689	2.88243	85.8389	47.1331	-1.8212
3476457	NM_006312 // NCOR2 // nuclear receptor co-repressor 2 // 12q24 // 9612 /// NM_00	0.0281079	2.87863	197.901	133.667	-1.48055
2588127	NM_001689 // ATP5G3 // ATP synthase, H+ transporting, mitochondrial F0 complex,	0.0281253	2.87816	337.607	239.412	-1.41015
3699616	---	0.028175	-2.87681	160.522	296.55	1.84741
3402874	NM_002075 // GNB3 // guanine nucleotide binding protein (G protein), beta polype	0.0282015	2.87609	268.521	149.124	-1.80066
2824315	BC104811 // ZRSR1 // zinc finger (CCCH type), RNA-binding motif and serine/argin	0.0282309	2.87529	53.1796	37.7498	-1.40874
3888474	NM_018683 // ZNF313 // zinc finger protein 313 // 20q13.13 // 55905 /// AK097265	0.0283653	2.87166	222.012	116.571	-1.90452
2489071	NM_144993 // hCG_40738 // hypothetical protein MGC22014 // 2p13.1 // 200424 ///	0.0285821	-2.86585	59.9309	94.4823	1.57652
3851826	NM_001375 // DNASE2 // deoxyribonuclease II, lysosomal // 19p13.2 // 1777 /// BC	0.0286209	2.86481	148.633	102.523	-1.44975
2701294	---	0.0287058	-2.86255	40.3011	87.1217	2.16177
3394068	NM_001028 // RPS25 // ribosomal protein S25 // 11q23.3 // 6230 /// D28369 // RPS	0.0287527	2.8613	1732.57	1366.14	-1.26823
3132940	NM_020476 // ANK1 // ankyrin 1, erythrocytic // 8p11.1 // 286 /// NM_000037 // A	0.0288536	-2.85863	69.3389	108.952	1.5713
2425756	NM_001854 // COL11A1 // collagen, type XI, alpha 1 // 1p21 // 1301 /// NM_080629	0.028943	-2.85626	63.3641	138.258	2.18196
3077321	NM_005232 // EPHA1 // EPH receptor A1 // 7q34 // 2041	0.0289446	-2.85622	72.765	140.768	1.93455
2746164	NM_172250 // MMAA // methylmalonic aciduria (cobalamin deficiency) cblA type //	0.0290341	2.85387	116.228	68.2789	-1.70225
3606304	NM_006738 // AKAP13 // A kinase (PRKA) anchor protein 13 // 15q24-q25 // 11214 /	0.0290383	2.85375	595.378	320.223	-1.85926
2898746	NM_017640 // LRRC16 // leucine rich repeat containing 16 // 6p22.2 // 55604 ///	0.0291021	-2.85208	54.6396	95.6541	1.75064
3380365	NM_012309 // SHANK2 // SH3 and multiple ankyrin repeat domains 2 // 11q13.3 // 2	0.0291295	-2.85136	75.8879	122.275	1.61126
2979056	NM_198887 // NUP43 // nucleoporin 43kDa // 6q25.1 // 348995 /// AK074311 // NUP4	0.0291479	2.85088	181.1	78.6	-2.30407
2323347	ENST00000375375 // PAX7 // paired box 7 (PAX7), transcript variant 2, mRNA // 1p	0.0291698	2.85031	68.2444	47.4777	-1.4374
2384268	NM_175055 // HIST3H2BB // histone cluster 3, H2bb // 1q42.13 // 128312	0.0291816	-2.85	32.3574	53.6225	1.65719
3950452	DQ470680 // CRELD2 // cysteine-rich with EGF-like domains 2 // 22q13.33 // 79174	0.0292331	-2.84866	475.095	642.524	1.35241
3923426	NM_020132 // AGPAT3 // 1-acylglycerol-3-phosphate O-acyltransferase 3 // 21q22.3	0.029255	2.84808	154.102	101.643	-1.5161
2500919	NM_005415 // SLC20A1 // solute carrier family 20 (phosphate transporter), member	0.0292573	2.84802	326.803	189.986	-1.72014
3755359	NM_003559 // PIP4K2B // phosphatidylinositol-5-phosphate 4-kinase, type II, beta	0.029306	2.84676	214.759	153.588	-1.39828
2899413	NM_006994 // BTN3A3 // butyrophilin, subfamily 3, member A3 // 6p21.3 // 10384 /	0.0293112	2.84662	532.13	265.668	-2.00299
3027808	NM_018238 // AGK // acylglycerol kinase // 7q34 // 55750 /// BC009775 // AGK //	0.0293157	2.8465	319.629	168.834	-1.89315
3896370	NM_019593 // RP5-1022P6.2 // hypothetical protein KIAA1434 // 20p12.3 // 56261 /	0.0293234	2.8463	281.931	163.389	-1.72552
3673091	NM_079837 // BANP // BTG3 associated nuclear protein // 16q24.2-q24.3 // 54971 /	0.0293492	2.84563	184.186	123.515	-1.49121
3393744	NM_000732 // CD3D // CD3d molecule, delta (CD3-TCR complex) // 11q23 // 915 ///	0.0293781	2.84488	972.437	771.719	-1.26009
3722060	NM_032353 // VPS25 // vacuolar protein sorting 25 homolog (S. cerevisiae) // 17q	0.0293869	2.84465	158.686	131.159	-1.20988
2920475	NM_001455 // FOXO3 // forkhead box O3 // 6q21 // 2309 /// AF032886 // FOXO3 // f	0.0294022	-2.84426	167.831	257.273	1.53294
3829242	NM_002333 // LRP3 // low density lipoprotein receptor-related protein 3 // 19q13	0.0294121	-2.844	44.683	73.7245	1.64995
3461164	NM_017440 // MDM1 // Mdm4, transformed 3T3 cell double minute 1, p53 binding pro	0.0294458	2.84313	74.9669	42.732	-1.75435
3783723	NM_017831 // RNF125 // ring finger protein 125 // 18q12.1 // 54941	0.0295681	2.83997	330.654	181.821	-1.81857
3195139	NM_207309 // UAP1L1 // UDP-N-acteylglucosamine pyrophosphorylase 1-like 1 // 9q3	0.0295955	-2.83927	87.8746	164.177	1.86831
3227574	NM_033387 // FAM78A // family with sequence similarity 78, member A // 9q34 // 2	0.0296272	2.83845	232.42	158.663	-1.46487
3587015	NM_015995 // KLF13 // Kruppel-like factor 13 // 15q12 // 51621 /// AF132599 // K	0.0296998	2.83659	674.378	530.193	-1.27195
2545613	NM_003459 // SLC30A3 // solute carrier family 30 (zinc transporter), member 3 //	0.0297462	-2.83539	92.1505	147.186	1.59723
3079202	ENST00000262186 // KCNH2 // potassium voltage-gated channel, subfamily H (eag-re	0.0297615	-2.835	109.476	189.581	1.73171
3678395	NM_032569 // N-PAC // cytokine-like nuclear factor n-pac // 16p13.3 // 84656 ///	0.0297942	2.83417	390.63	256.771	-1.52132
3018652	NM_024814 // CBLL1 // Cas-Br-M (murine) ecotropic retroviral transforming sequen	0.029943	-2.83037	233.292	309.387	1.32618
3866339	NM_017854 // TMEM160 // transmembrane protein 160 // 19q13.32 // 54958	0.0300411	-2.82789	295.522	350.164	1.1849
2918388	NM_005604 // POU3F2 // POU class 3 homeobox 2 // 6q16 // 5454	0.030075	-2.82703	137.563	215.688	1.56793
3981027	NM_004606 // TAF1 // TAF1 RNA polymerase II, TATA box binding protein (TBP)-asso	0.0301709	2.82461	128.257	70.2085	-1.8268
3895795	BC039584 // RNF24 // ring finger protein 24 // 20p13-p12.1 // 11237 /// NM_00721	0.0301782	2.82442	92.532	61.6606	-1.50067
3872678	NM_023926 // ZSCAN18 // zinc finger and SCAN domain containing 18 // 19q13.43 //	0.0301847	-2.82426	74.7948	111.57	1.49169
3653516	NM_052944 // SLC5A11 // solute carrier family 5 (sodium/glucose cotransporter),	0.0302417	-2.82282	68.8953	148.348	2.15324
3458133	NM_000946 // PRIM1 // primase, DNA, polypeptide 1 (49kDa) // 12q13 // 5557 /// E	0.0303356	2.82047	182.453	133.386	-1.36786
2945598	NM_014809 // KIAA0319 // KIAA0319 // 6p22.3-p22.2 // 9856	0.030356	-2.81995	61.1861	96.2239	1.57264
3632907	NM_003612 // SEMA7A // semaphorin 7A, GPI membrane anchor (John Milton Hagen blo	0.0304507	-2.81758	142.113	216.988	1.52687
3009959	NM_002835 // PTPN12 // protein tyrosine phosphatase, non-receptor type 12 // 7q1	0.030481	2.81683	141.371	40.9734	-3.45032
3329904	NM_004551 // NDUFS3 // NADH dehydrogenase (ubiquinone) Fe-S protein 3, 30kDa (NA	0.0305237	2.81577	285.977	195.472	-1.46301
2663396	NM_014869 // IQSEC1 // IQ motif and Sec7 domain 1 // 3p25.1 // 9922 /// BC010267	0.0305804	2.81436	240.11	140.467	-1.70937
3842278	NM_153219 // ZNF524 // zinc finger protein 524 // 19q13.42 // 147807	0.0306849	-2.81176	69.2858	95.9512	1.38486
2835576	NM_007286 // SYNPO // synaptopodin // 5q33.1 // 11346 /// NM_001109974 // SYNPO	0.0307156	-2.811	85.7828	143.563	1.67357
3824623	NM_000453 // SLC5A5 // solute carrier family 5 (sodium iodide symporter), member	0.0307258	-2.81075	73.5163	103.09	1.40227
3732230	NM_181671 // PITPNC1 // phosphatidylinositol transfer protein, cytoplasmic 1 //	0.0307333	2.81057	577.44	355.492	-1.62434
3444086	AK292020 // KLRK1 // killer cell lectin-like receptor subfamily K, member 1 // 1	0.0307818	2.80937	2165.9	1310.84	-1.6523
2547231	NM_000348 // SRD5A2 // steroid-5-alpha-reductase, alpha polypeptide 2 (3-oxo-5 a	0.0308541	-2.80759	51.2745	113.007	2.20397
3211938	NM_152573 // RASEF // RAS and EF-hand domain containing // 9q21.32 // 158158	0.0309175	-2.80603	69.4315	98.5444	1.4193
3639406	NM_207446 // LOC400451 // hypothetical gene supported by AK075564; BC060873 // 1	0.030949	-2.80525	247.422	319.754	1.29234
3909553	NM_012340 // NFATC2 // nuclear factor of activated T-cells, cytoplasmic, calcine	0.0309706	2.80472	565.203	424.272	-1.33217
3181240	NM_003275 // TMOD1 // tropomodulin 1 // 9q22.3 // 7111 /// BC002660 // TMOD1 //	0.0311742	-2.79975	176.273	259.905	1.47444
3666189	NM_019023 // PRMT7 // protein arginine methyltransferase 7 // 16q22.1 // 54496 /	0.0311944	2.79926	105.089	62.0291	-1.69419
3329099	NM_152312 // GYLTL1B // glycosyltransferase-like 1B // 11p11.2 // 120071 /// AK0	0.0312051	-2.799	65.12	125.277	1.92379
3855538	NM_005919 // MEF2B // myocyte enhancer factor 2B // 19p12 // 4207 /// AK057210 /	0.0312958	-2.7968	356.584	493.83	1.38489
3645656	NM_003456 // ZNF205 // zinc finger protein 205 // 16p13.3 // 7755 /// NM_0010424	0.031327	-2.79604	69.6319	107.385	1.54218
2680046	NM_182920 // ADAMTS9 // ADAM metallopeptidase with thrombospondin type 1 motif,	0.0313841	-2.79466	41.3214	70.2152	1.69925
3140037	NM_000503 // EYA1 // eyes absent homolog 1 (Drosophila) // 8q13.3 // 2138 /// NM	0.0315301	-2.79114	27.0491	48.6824	1.79978
3882681	NM_176812 // CHMP4B // chromatin modifying protein 4B // 20q11.22 // 128866 ///	0.0315646	2.79031	76.5498	44.6253	-1.71539
2381368	NM_021958 // HLX // H2.0-like homeobox // 1q41-q42.1 // 3142 /// AB208812 // HLX	0.0316312	-2.78871	139.563	189.713	1.35933
2320392	BC111064 // C1orf187 // chromosome 1 open reading frame 187 // 1p36.22 // 374946	0.0317084	2.78686	74.4738	45.6018	-1.63313
2656837	NM_173216 // ST6GAL1 // ST6 beta-galactosamide alpha-2,6-sialyltranferase 1 // 3	0.0317368	2.78619	323.02	168.15	-1.92103
3179669	BC038856 // C9orf89 // chromosome 9 open reading frame 89 // 9q22.31 // 84270 //	0.0317377	2.78617	160.817	98.8907	-1.62621
2985281	NM_001042508 // C6orf124 // chromosome 6 open reading frame 124 // 6q27 // 65348	0.0318618	-2.78321	41.6604	79.1129	1.89899
3335774	NM_005146 // SART1 // squamous cell carcinoma antigen recognized by T cells // 1	0.0318697	2.78302	314.692	227.287	-1.38456
3675285	NM_032259 // WDR24 // WD repeat domain 24 // 16p13.3 // 84219 /// BC008025 // WD	0.0319514	2.78108	64.3108	40.1032	-1.60363
3221205	NM_033051 // SLC46A2 // solute carrier family 46, member 2 // 9q32 // 57864 ///	0.0319871	-2.78023	39.8116	89.4907	2.24786
3961981	NM_001018050 // POLR3H // polymerase (RNA) III (DNA directed) polypeptide H (22.	0.0320681	2.77832	132.053	91.5058	-1.44311
2451493	NM_016243 // CYB5R1 // cytochrome b5 reductase 1 // 1p36.13-q41 // 51706 /// AF0	0.0320981	2.77761	95.2057	52.4453	-1.81533
2875454	NM_015146 // SEPT8 // septin 8 // 5q31 // 23176 /// NM_001098813 // SEPT8 // sep	0.0321057	2.77743	155.23	106.885	-1.45232
3899404	NM_021220 // OVOL2 // ovo-like 2 (Drosophila) // 20pter-q11.23 // 58495	0.0321513	-2.77636	51.0238	99.3786	1.94769
2375596	NM_000674 // ADORA1 // adenosine A1 receptor // 1q32.1 // 134 /// ENST0000036723	0.0323304	-2.77215	111.486	176.936	1.58706
3049292	NM_001013398 // IGFBP3 // insulin-like growth factor binding protein 3 // 7p13-p	0.0323341	2.77206	127.537	54.4645	-2.34165
3867195	NM_017708 // FAM83E // family with sequence similarity 83, member E // 19q13.32-	0.0323756	-2.7711	237.958	345.827	1.45331
3860229	NM_015526 // CLIP3 // CAP-GLY domain containing linker protein 3 // 19q13.12 //	0.0323948	-2.77065	177.731	361.731	2.03527
3468610	NM_001099336 // C12orf42 // chromosome 12 open reading frame 42 // 12q23.2-q23.3	0.0324438	2.7695	205.395	116.065	-1.76966
2565082	NM_000682 // ADRA2B // adrenergic, alpha-2B-, receptor // 2p13-q13 // 151	0.0324541	-2.76926	236.27	320.013	1.35444
3406880	NM_004570 // PIK3C2G // phosphoinositide-3-kinase, class 2, gamma polypeptide //	0.0324597	-2.76913	28.4623	47.0101	1.65166
2465546	---	0.0325605	2.76679	80.5671	47.897	-1.68209
2967989	NM_198081 // SCML4 // sex comb on midleg-like 4 (Drosophila) // 6q21 // 256380 /	0.0325817	2.76629	96.62	60.2216	-1.60441
2470470	NM_145175 // FAM84A // family with sequence similarity 84, member A // 2p24.3 //	0.0326116	-2.7656	108.836	159.368	1.4643
3114600	NM_017956 // TRMT12 // tRNA methyltransferase 12 homolog (S. cerevisiae) // 8q24	0.0326813	2.76398	92.177	57.9061	-1.59184
2757347	BC126370 // TMEM129 // transmembrane protein 129 // 4p16.3 // 92305 /// NM_13838	0.0326957	2.76365	95.385	54.8005	-1.74059
3576704	NM_152332 // TC2N // tandem C2 domains, nuclear // 14q32.12 // 123036 /// AK0938	0.032753	-2.76233	936.621	1301.99	1.39009
3120021	NM_003801 // GPAA1 // glycosylphosphatidylinositol anchor attachment protein 1 h	0.0327591	2.76219	161.354	102.464	-1.57473
3868963	NM_001985 // ETFB // electron-transfer-flavoprotein, beta polypeptide // 19q13.3	0.0327736	2.76185	106.719	75.037	-1.42222
3665936	NM_198443 // NRN1L // neuritin 1-like // 16q22.1 // 123904	0.0327782	-2.76175	42.4923	63.1462	1.48606
3563317	NM_001030001 // RPS29 // ribosomal protein S29 // 14q // 6235 /// NM_001032 // R	0.0327904	2.76146	5297.84	4138.52	-1.28013
4042392	NM_080875 // MIB2 // mindbomb homolog 2 (Drosophila) // 1p36.33 // 142678 /// AK	0.032882	2.75936	93.9815	48.2418	-1.94814
2989050	NM_198829 // RAC1 // ras-related C3 botulinum toxin substrate 1 (rho family, sma	0.032884	2.75931	154.391	102.386	-1.50793
3598165	NM_025201 // PLEKHO2 // pleckstrin homology domain containing, family O member 2	0.0329011	2.75892	202.492	123.604	-1.63823
2516023	NM_031942 // CDCA7 // cell division cycle associated 7 // 2q31 // 83879 /// NM_1	0.0329103	2.75871	105.175	52.6686	-1.99692
3173748	NM_138333 // FAM122A // family with sequence similarity 122A // 9q21.11 // 11622	0.033011	2.7564	120.028	86.8433	-1.38212
2390243	NM_175911 // OR2L13 // olfactory receptor, family 2, subfamily L, member 13 // 1	0.033054	-2.75541	25.4145	39.8261	1.56707
2492015	NM_016622 // MRPL35 // mitochondrial ribosomal protein L35 // 2p11.2 // 51318 //	0.0331484	2.75326	73.4496	47.5205	-1.54564
2950167	NM_000544 // TAP2 // transporter 2, ATP-binding cassette, sub-family B (MDR/TAP)	0.0331598	2.753	426.761	200.776	-2.12555
2941476	NM_003220 // TFAP2A // transcription factor AP-2 alpha (activating enhancer bind	0.0332056	-2.75196	95.336	149.777	1.57105
3538893	NM_006255 // PRKCH // protein kinase C, eta // 14q22-q23 // 5583 /// AK093241 //	0.0332252	2.75151	798.078	517.088	-1.54341
2494749	---	0.0332631	2.75065	299.409	177.424	-1.68753
3753412	NM_002878 // RAD51L3 // RAD51-like 3 (S. cerevisiae) // 17q11 // 5892 /// NM_133	0.0333253	2.74924	90.9393	53.4653	-1.7009
4022781	NM_145284 // FAM122B // family with sequence similarity 122B // Xq26.3 // 159090	0.0333292	2.74915	118.803	69.6535	-1.70563
2390180	NM_001001957 // OR2W3 // olfactory receptor, family 2, subfamily W, member 3 //	0.0334106	-2.74731	276.976	384.825	1.38938
3665603	NM_006565 // CTCF // CCCTC-binding factor (zinc finger protein) // 16q21-q22.3 /	0.0334997	2.7453	390.578	276.262	-1.4138
2705445	NM_002662 // PLD1 // phospholipase D1, phosphatidylcholine-specific // 3q26 // 5	0.0335223	-2.74479	54.1392	207.026	3.82396
3708619	NM_178518 // TMEM102 // transmembrane protein 102 // 17p13.1 // 284114 /// AK094	0.0336657	2.74157	393.851	273.979	-1.43752
3839619	NM_014441 // SIGLEC9 // sialic acid binding Ig-like lectin 9 // 19q13.41 // 2718	0.0337015	2.74077	176.387	57.1062	-3.08876
2640449	NM_152889 // CHST13 // carbohydrate (chondroitin 4) sulfotransferase 13 // 3q21.	0.0337358	-2.74	134.437	202.36	1.50524
3190939	NM_178001 // PPP2R4 // protein phosphatase 2A activator, regulatory subunit 4 //	0.0338308	2.73788	226.279	162.943	-1.3887
3178545	NM_005226 // EDG3 // endothelial differentiation, sphingolipid G-protein-coupled	0.0338656	-2.7371	110.566	177.085	1.60161
3923075	NM_000394 // CRYAA // crystallin, alpha A // 21q22.3 // 1409 /// X14789 // CRYAA	0.033889	-2.73658	123.662	184.028	1.48815
2844908	NM_152547 // BTNL9 // butyrophilin-like 9 // 5q35.3 // 153579 /// BC062459 // BT	0.0338891	-2.73658	159.37	270.949	1.70013
2606859	NM_004321 // KIF1A // kinesin family member 1A // 2q37.3 // 547 /// ENST00000320	0.0340481	-2.73305	96.9577	160.319	1.65349
3453370	NM_001659 // ARF3 // ADP-ribosylation factor 3 // 12q13 // 377	0.0340515	2.73297	283.616	224.88	-1.26119
2939069	BX538343 // SERPINB6 // serpin peptidase inhibitor, clade B (ovalbumin), member	0.0342427	2.72875	120.849	73.309	-1.64849
2794408	NM_000860 // HPGD // hydroxyprostaglandin dehydrogenase 15-(NAD) // 4q34-q35 //	0.0343502	-2.72639	42.9025	100.818	2.34993
2427981	NM_020683 // ADORA3 // adenosine A3 receptor // 1p13.2 // 140 /// NM_001081976 /	0.0344357	-2.72452	33.1382	57.1536	1.7247
4018080	NM_145234 // CHRDL1 // chordin-like 1 // Xq22.3 // 91851 /// AK092245 // CHRDL1	0.034561	-2.72178	110.819	178.69	1.61245
3982689	NM_001109878 // TBX22 // T-box 22 // Xq21.1 // 50945 /// NM_001109879 // TBX22 /	0.0345782	-2.72141	30.0744	43.3158	1.44029
3230282	NM_006412 // AGPAT2 // 1-acylglycerol-3-phosphate O-acyltransferase 2 (lysophosp	0.0345933	2.72108	55.8637	34.2766	-1.62979
2657546	AK123232 // FAM79B // family with sequence similarity 79, member B // 3q28 // 28	0.0346111	2.72069	97.4664	48.1362	-2.0248
3917938	NM_014586 // HUNK // hormonally upregulated Neu-associated kinase // 21q22.1 //	0.0347816	-2.71699	26.0068	46.9581	1.80561
2400373	NM_003760 // EIF4G3 // eukaryotic translation initiation factor 4 gamma, 3 // 1p	0.034807	2.71644	97.9617	45.2047	-2.16707
2342176	NM_003838 // FPGT // fucose-1-phosphate guanylyltransferase // 1p31.1 // 8790 //	0.0350991	2.71015	66.7813	34.766	-1.92088
2605674	NM_030768 // ILKAP // integrin-linked kinase-associated serine/threonine phospha	0.0350997	2.71014	152.928	95.3193	-1.60437
2934682	NM_000301 // PLG // plasminogen // 6q26 // 5340 /// NM_002665 // PLGLB2 // plasm	0.035163	-2.70878	40.3699	64.3428	1.59383
3666686	NM_016101 // NIP7 // nuclear import 7 homolog (S. cerevisiae) // 16q22.1 // 5138	0.0351682	2.70867	211.246	133.958	-1.57696
2841964	NM_002449 // MSX2 // msh homeobox 2 // 5q34-q35 // 4488 /// NR_002307 // MSX2P1	0.0352381	2.70718	155.312	93.7346	-1.65694
2843579	NM_022762 // RMND5B // required for meiotic nuclear division 5 homolog B (S. cer	0.0352772	2.70634	74.0247	31.1862	-2.37364
3916576	NM_002040 // GABPA // GA binding protein transcription factor, alpha subunit 60k	0.0353116	2.70561	188.573	142.188	-1.32622
3460127	NM_002076 // GNS // glucosamine (N-acetyl)-6-sulfatase (Sanfilippo disease IIID)	0.035355	2.70469	201.34	100.893	-1.99558
3923854	NM_198695 // KRTAP10-8 // keratin associated protein 10-8 // 21q22.3 // 386681 /	0.0353604	-2.70457	49.8789	70.0542	1.40448
3643333	NM_024042 // METRN // meteorin, glial cell differentiation regulator // 16p13.3	0.0354685	-2.70227	118.69	172.227	1.45106
3435078	NM_144668 // WDR66 // WD repeat domain 66 // 12q24.31 // 144406 /// BC036233 //	0.0354858	-2.70191	362.457	634.455	1.75043
3627042	NM_004492 // GTF2A2 // general transcription factor IIA, 2, 12kDa // 15q22.2 //	0.0355403	2.70076	75.9777	40.3295	-1.88393
2805939	NM_016568 // RXFP3 // relaxin/insulin-like family peptide receptor 3 // 5p15.1-p	0.0355445	-2.70067	93.6618	145.731	1.55593
2950277	NM_006120 // HLA-DMA // major histocompatibility complex, class II, DM alpha //	0.0355989	2.69952	180.309	71.4949	-2.52199
2495121	NM_001862 // COX5B // cytochrome c oxidase subunit Vb // 2cen-q13 // 1329 /// M1	0.035644	2.69857	139.202	113.56	-1.2258
3458551	NM_032496 // ARHGAP9 // Rho GTPase activating protein 9 // 12q14 // 64333 /// NM	0.0356593	2.69824	549.411	343.615	-1.59891
3375307	NM_153611 // CYBASC3 // cytochrome b, ascorbate dependent 3 // 11q12.2 // 220002	0.0356698	2.69802	187.276	103.332	-1.81238
3114111	NM_032899 // FAM83A // family with sequence similarity 83, member A // 8q24.13 /	0.0357384	-2.69658	33.6532	53.561	1.59156
3769779	NM_139177 // SLC39A11 // solute carrier family 39 (metal ion transporter), membe	0.0357674	2.69597	69.5979	41.6065	-1.67276
2947073	NM_005322 // HIST1H1B // histone cluster 1, H1b // 6p22-p21.3 // 3009	0.0357771	2.69576	96.3958	41.3472	-2.33137
2956052	NM_014452 // TNFRSF21 // tumor necrosis factor receptor superfamily, member 21 /	0.0359083	-2.69301	167.391	249.653	1.49144
2770023	NM_152401 // PDCL2 // phosducin-like 2 // 4q12 // 132954 /// ENST00000399710 //	0.0359459	-2.69223	31.9554	45.5925	1.42676
3675840	BC000150 // UNKL // unkempt homolog (Drosophila)-like // 16p13.3 // 64718 /// NM	0.0359473	-2.6922	179.944	237.061	1.31742
3699426	NM_014567 // BCAR1 // breast cancer anti-estrogen resistance 1 // 16q22-q23 // 9	0.0360043	-2.69101	84.7958	116.849	1.378
2821041	AY168789 // C5orf27 // chromosome 5 open reading frame 27 // 5q15 // 202299 ///	0.0360343	-2.69038	137.787	226.71	1.64536
3204019	NM_147202 // C9orf25 // chromosome 9 open reading frame 25 // 9p13.3 // 203259	0.0361715	2.68753	173.818	105.983	-1.64006
3338552	NM_005231 // CTTN // cortactin // 11q13 // 2017 /// NM_138565 // CTTN // cortact	0.0362269	-2.68638	194.188	286.835	1.4771
3379091	NM_000695 // ALDH3B2 // aldehyde dehydrogenase 3 family, member B2 // 11q13 // 2	0.0362485	-2.68593	52.0295	84.6935	1.6278
3552729	NM_002719 // PPP2R5C // protein phosphatase 2, regulatory subunit B', gamma isof	0.0362503	2.6859	339.636	205.854	-1.64989
3757690	NM_012285 // KCNH4 // potassium voltage-gated channel, subfamily H (eag-related)	0.0362862	-2.68515	34.2693	70.9589	2.07062
3555067	BC030286 // FAM30A // family with sequence similarity 30, member A // 14q32.33 /	0.0363774	2.68327	158.785	57.0379	-2.78384
3901041	NM_000361 // THBD // thrombomodulin // 20p11.2 // 7056	0.0364058	-2.68268	97.1958	148.493	1.52777
3935300	NM_003906 // MCM3AP // minichromosome maintenance complex component 3 associated	0.0364629	2.68151	209.635	121.64	-1.72341
3847703	NM_005934 // MLLT1 // myeloid/lymphoid or mixed-lineage leukemia (trithorax homo	0.0364758	2.68124	201.833	164.997	-1.22325
2900974	NM_001098479 // HLA-F // major histocompatibility complex, class I, F // 6p21.3	0.0365399	2.67992	1496.57	917.777	-1.63065
3400034	NM_018979 // WNK1 // WNK lysine deficient protein kinase 1 // 12p13.3 // 65125 /	0.0365403	2.67991	520.639	266.677	-1.95232
2623922	NM_015136 // STAB1 // stabilin 1 // 3p21.1 // 23166 /// AB052957 // STAB1 // sta	0.0365675	-2.67936	245.938	416.049	1.69168
3874023	NM_002836 // PTPRA // protein tyrosine phosphatase, receptor type, A // 20p13 //	0.0367413	2.6758	213.108	116.549	-1.82848
3360287	NM_001004758 // OR51S1 // olfactory receptor, family 51, subfamily S, member 1 /	0.0367676	-2.67526	24.7923	36.0033	1.4522
3990512	NM_018990 // CXorf9 // chromosome X open reading frame 9 // Xq26 // 54440	0.0368236	2.67412	287.815	197.919	-1.4542
2599647	NM_017521 // FEV // FEV (ETS oncogene family) // 2q36 // 54738	0.0368553	-2.67348	477.026	646.145	1.35453
3821847	NM_004317 // ASNA1 // arsA arsenite transporter, ATP-binding, homolog 1 (bacteri	0.0368781	2.67301	201.692	130.002	-1.55146
3383130	NM_023930 // KCTD14 // potassium channel tetramerisation domain containing 14 //	0.0368805	-2.67296	52.5754	76.5459	1.45592
3980643	NM_021120 // DLG3 // discs, large homolog 3 (neuroendocrine-dlg, Drosophila) //	0.0369096	2.67237	109.216	56.3531	-1.93806
3064293	NM_004444 // EPHB4 // EPH receptor B4 // 7q22 // 2050 /// AB209644 // EPHB4 // E	0.0369272	-2.67202	122.387	196.637	1.60668
3077168	NM_000420 // KEL // Kell blood group, metallo-endopeptidase // 7q33 // 3792	0.0369478	-2.6716	51.2176	81.2247	1.58588
2712958	NM_182627 // WDR53 // WD repeat domain 53 // 3q29 // 348793	0.0369741	-2.67106	106.674	137.168	1.28586
3306516	NM_005871 // SMNDC1 // survival motor neuron domain containing 1 // 10q23 // 102	0.0369794	2.67096	386.951	208.985	-1.85157
3943207	NM_003405 // YWHAH // tyrosine 3-monooxygenase/tryptophan 5-monooxygenase activa	0.0371113	-2.66829	222.376	340.286	1.53023
4001785	NM_001001671 // MAP3K15 // mitogen-activated protein kinase kinase kinase 15 //	0.0371191	-2.66813	47.6762	80.3346	1.68501
3696057	AF054505 // SLC12A4 // solute carrier family 12 (potassium/chloride transporters	0.0372042	2.66641	123.631	77.4929	-1.59538
3866491	NM_020160 // MEIS3 // Meis homeobox 3 // 19q13.32 // 56917 /// NM_001009813 // M	0.0372384	-2.66573	40.2488	61.3769	1.52494
3259888	NM_024954 // UBTD1 // ubiquitin domain containing 1 // 10q24.1 // 80019	0.0373125	-2.66424	215.436	306.285	1.4217
2611848	NM_003043 // SLC6A6 // solute carrier family 6 (neurotransmitter transporter, ta	0.0373316	-2.66385	637.299	926.339	1.45354
3896078	NM_005116 // SLC23A2 // solute carrier family 23 (nucleobase transporters), memb	0.0373817	2.66285	112.881	56.7586	-1.98879
2590452	NM_201548 // CERKL // ceramide kinase-like // 2q31.3 // 375298 /// NM_001030311	0.0374142	-2.66219	74.311	120.714	1.62444
2622547	NM_004186 // SEMA3F // sema domain, immunoglobulin domain (Ig), short basic doma	0.0374454	-2.66157	27.5757	60.2227	2.18391
2616596	NM_016300 // ARPP-21 // cyclic AMP-regulated phosphoprotein, 21 kD // 3p22.3 //	0.0374738	-2.661	29.0927	50.6106	1.73963
2558612	NM_003236 // TGFA // transforming growth factor, alpha // 2p13 // 7039 /// NM_00	0.0375397	-2.65969	62.6399	108.147	1.72648
2576988	NM_144586 // LYPD1 // LY6/PLAUR domain containing 1 // 2q21.2 // 116372 /// NM_0	0.037547	-2.65954	106.61	146.401	1.37324
3707990	NM_032731 // TXNDC17 // thioredoxin domain containing 17 // 17p13.2 // 84817 ///	0.0375528	2.65943	77.5875	51.3951	-1.50963
3299585	NM_000235 // LIPA // lipase A, lysosomal acid, cholesterol esterase (Wolman dise	0.0375803	2.65888	316.371	162.036	-1.95247
3817546	NM_001001520 // HDGF2 // hepatoma-derived growth factor-related protein 2 // 19p	0.0376078	2.65833	95.9355	61.6995	-1.55488
3833827	NM_080732 // EGLN2 // egl nine homolog 2 (C. elegans) // 19q13.2 // 112398 /// E	0.037664	2.65721	164.424	101.215	-1.6245
2692883	NM_033049 // MUC13 // mucin 13, cell surface associated // --- // 56667	0.037669	-2.65711	32.4043	66.806	2.06164
3845352	NM_006830 // UQCR // ubiquinol-cytochrome c reductase, 6.4kDa subunit // 19p13.3	0.0377081	2.65633	249.49	152.066	-1.64067
3471769	BC048796 // TMEM116 // transmembrane protein 116 // 12q24.13 // 89894 /// NM_138	0.0377554	2.6554	127.444	61.3284	-2.07805
3831831	NM_181786 // HKR1 // GLI-Kruppel family member HKR1 // 19q13.12 // 284459 /// BC	0.0377583	2.65534	291.26	191.389	-1.52183
3677356	NM_017885 // HCFC1R1 // host cell factor C1 regulator 1 (XPO1 dependent) // 16p1	0.0377702	2.6551	58.7406	38.9207	-1.50924
3849923	NM_015719 // COL5A3 // collagen, type V, alpha 3 // 19p13.2 // 50509	0.0378491	-2.65354	86.3049	172.131	1.99445
3475191	NM_032590 // FBXL10 // F-box and leucine-rich repeat protein 10 // 12q24.31 // 8	0.038019	2.65019	203.681	134.103	-1.51884
4017519	NM_002814 // PSMD10 // proteasome (prosome, macropain) 26S subunit, non-ATPase,	0.0380656	2.64927	157.514	116.894	-1.34749
2952102	NM_014341 // MTCH1 // mitochondrial carrier homolog 1 (C. elegans) // 6pter-p24.	0.0380926	2.64874	159.695	89.2624	-1.78905
3236448	NM_024670 // SUV39H2 // suppressor of variegation 3-9 homolog 2 (Drosophila) //	0.0381425	2.64776	44.9003	30.857	-1.45511
2568021	NM_032718 // MFSD9 // major facilitator superfamily domain containing 9 // 2q12.	0.0381476	2.64766	91.1636	60.4017	-1.50929
3120682	NM_138431 // MFSD3 // major facilitator superfamily domain containing 3 // 8q24.	0.0381492	-2.64763	120.259	157.974	1.31362
3453405	NM_016594 // FKBP11 // FK506 binding protein 11, 19 kDa // 12q13.12 // 51303	0.0381515	-2.64759	125.401	195.683	1.56045
3946095	BC026002 // GRAP2 // GRB2-related adaptor protein 2 // 22q13.2 // 9402 /// NM_00	0.0381665	2.64729	363.712	240.309	-1.51351
3363868	NM_012250 // RRAS2 // related RAS viral (r-ras) oncogene homolog 2 // 11p15.2 //	0.038202	-2.6466	348.551	426.212	1.22281
2793054	NM_032783 // CBR4 // carbonyl reductase 4 // 4q32.3 // 84869 /// BC021973 // CBR	0.038221	2.64622	178.795	120.43	-1.48464
3158767	NM_004260 // RECQL4 // RecQ protein-like 4 // 8q24.3 // 9401 /// ENST00000301323	0.0382398	-2.64586	106.169	167.188	1.57474
2474751	NM_004891 // MRPL33 // mitochondrial ribosomal protein L33 // 2p21 // 9553 /// B	0.0382496	2.64566	198.229	150.858	-1.31401
3417988	NM_007224 // NXPH4 // neurexophilin 4 // 12q13.3 // 11247 /// AK094231 // NXPH4	0.0383456	-2.64379	74.5193	127.657	1.71307
3465188	NM_152638 // C12orf12 // chromosome 12 open reading frame 12 // 12q21.33 // 1964	0.0383457	-2.64379	27.7565	55.4566	1.99796
3617230	NM_020154 // C15orf24 // chromosome 15 open reading frame 24 // 15q14 // 56851 /	0.0384901	2.64098	155.417	90.9221	-1.70935
2998638	BC098318 // C7orf10 // chromosome 7 open reading frame 10 // 7p14.1 // 79783 ///	0.038572	-2.63939	123.163	201.141	1.63313
3191113	NM_016307 // PRRX2 // paired related homeobox 2 // 9q34.1 // 51450	0.0385852	-2.63913	69.7971	128.832	1.8458
3786920	NM_213602 // SIGLEC15 // sialic acid binding Ig-like lectin 15 // 18q12.3 // 284	0.0385934	-2.63897	86.0813	149.157	1.73274
3695838	NM_030819 // GFOD2 // glucose-fructose oxidoreductase domain containing 2 // 16q	0.0386691	2.63751	44.3443	30.7142	-1.44377
2489140	---	0.0387369	2.6362	132.58	100.204	-1.3231
2842860	NM_012279 // ZNF346 // zinc finger protein 346 // 5q35.2 // 23567 /// AK026627 /	0.0387844	2.63528	97.8904	62.4797	-1.56676
3066297	NM_182691 // SRPK2 // SFRS protein kinase 2 // 7q22-q31.1 // 6733 /// NM_182692	0.0387986	2.63501	282.417	133.165	-2.12081
3945014	NM_014291 // GCAT // glycine C-acetyltransferase (2-amino-3-ketobutyrate coenzym	0.0388071	-2.63485	122.461	222.743	1.81889
2600089	NM_002846 // PTPRN // protein tyrosine phosphatase, receptor type, N // 2q35-q36	0.038902	-2.63302	161.161	260.415	1.61587
3266934	NM_199461 // NANOS1 // nanos homolog 1 (Drosophila) // 10q26.11 // 340719	0.0389116	-2.63284	223.331	371.137	1.66183
3703598	NM_024735 // FBXO31 // F-box protein 31 // 16q24.2 // 79791	0.0389258	2.63256	116.412	72.5928	-1.60363
2351854	NM_174896 // C1orf162 // chromosome 1 open reading frame 162 // 1p13.2 // 128346	0.0389648	2.63182	145.974	64.5098	-2.26282
2876597	NM_006161 // NEUROG1 // neurogenin 1 // 5q23-q31 // 4762	0.0389731	-2.63166	86.3653	119.104	1.37908
2401994	NM_001031680 // RUNX3 // runt-related transcription factor 3 // 1p36 // 864 ///	0.0390045	2.63105	853.266	561.856	-1.51866
3688311	NM_013258 // PYCARD // PYD and CARD domain containing // 16p12-p11.2 // 29108 //	0.0390048	2.63105	88.0175	48.4015	-1.81849
3392986	NM_000039 // APOA1 // apolipoprotein A-I // 11q23-q24 // 335 /// X02162 // APOA1	0.0390973	-2.62928	45.0259	65.4012	1.45252
2715820	NM_002111 // HTT // huntingtin // 4p16.3 // 3064 /// ENST00000355072 // HTT // h	0.0391326	2.62861	259.543	153.691	-1.68874
2834743	NM_000024 // ADRB2 // adrenergic, beta-2-, receptor, surface // 5q31-q32 // 154	0.0393362	2.62473	261.279	167.349	-1.56128
3182489	NM_019592 // RNF20 // ring finger protein 20 // 9q22 // 56254	0.0393597	2.62428	194.892	121.599	-1.60275
3372368	NM_014342 // MTCH2 // mitochondrial carrier homolog 2 (C. elegans) // 11p11.2 //	0.0394611	2.62236	228.154	154.305	-1.47858
3336422	NM_002896 // RBM4 // RNA binding motif protein 4 // 11q13 // 5936 /// AK292805 /	0.0395333	2.621	473.872	376.976	-1.25703
3334277	NM_032344 // NUDT22 // nudix (nucleoside diphosphate linked moiety X)-type motif	0.0395512	2.62066	49.6342	39.3369	-1.26177
3022689	NM_014411 // C7orf54 // chromosome 7 open reading frame 54 // 7q31 // 27099	0.039554	-2.62061	26.9047	39.9476	1.48478
2431031	NM_005518 // HMGCS2 // 3-hydroxy-3-methylglutaryl-Coenzyme A synthase 2 (mitocho	0.0395816	-2.62009	144.643	186.039	1.2862
3988987	BC000266 // NDUFA1 // NADH dehydrogenase (ubiquinone) 1 alpha subcomplex, 1, 7.5	0.039665	2.61852	287.521	219.568	-1.30949
3671935	NM_031476 // CRISPLD2 // cysteine-rich secretory protein LCCL domain containing	0.039734	2.61722	46.4347	24.3546	-1.90661
2955096	NM_182539 // TCTE1 // t-complex-associated-testis-expressed 1 // 6p21.1 // 20250	0.0397346	-2.61721	55.2102	99.0397	1.79387
3817040	NM_006339 // HMG20B // high-mobility group 20B // 19p13.3 // 10362 /// ENST00000	0.0397564	2.6168	138.616	79.1043	-1.75232
3050170	NM_007009 // ZPBP // zona pellucida binding protein // 7p14.3 // 11055	0.0397626	-2.61668	65.7115	108.947	1.65797
3892941	NM_007346 // OGFR // opioid growth factor receptor // 20q13.3 // 11054 /// AK024	0.0397797	2.61636	372.441	236.952	-1.5718
3844822	NM_005481 // MED16 // mediator complex subunit 16 // 19p13.3 // 10025	0.0398982	2.61414	240.063	173.322	-1.38507
4022183	NM_001077188 // HS6ST2 // heparan sulfate 6-O-sulfotransferase 2 // Xq26.2 // 90	0.0400507	-2.6113	210.628	329.317	1.5635
3079438	NM_080871 // ASB10 // ankyrin repeat and SOCS box-containing 10 // 7q36.1 // 136	0.040357	-2.60562	30.5435	45.3708	1.48545
2973856	NM_001017373 // SAMD3 // sterile alpha motif domain containing 3 // 6q23.1 // 15	0.0403581	2.6056	398.736	232.618	-1.71412
3895152	BC051816 // FAM113A // family with sequence similarity 113, member A // 20p13 //	0.0403957	2.6049	112.971	74.9725	-1.50683
2934308	NM_000876 // IGF2R // insulin-like growth factor 2 receptor // 6q26 // 3482 ///	0.0404236	2.60439	252.438	168.197	-1.50085
3747236	AL833245 // C17orf76 // chromosome 17 open reading frame 76 // 17p11.2 // 388341	0.0404398	2.60409	36.4041	26.9672	-1.34994
3847906	NM_024898 // DENND1C // DENN/MADD domain containing 1C // 19p13.3 // 79958 /// E	0.0404556	2.6038	218.051	150.886	-1.44513
2636483	NM_017699 // SIDT1 // SID1 transmembrane family, member 1 // 3q13.2 // 54847	0.0406139	2.60089	207.645	114.325	-1.81627
3654614	---	0.0406184	-2.60081	26.5887	45.2328	1.7012
3513514	BC045651 // P2RY5 // purinergic receptor P2Y, G-protein coupled, 5 // 13q14 // 1	0.0406252	2.60068	355.634	140.276	-2.53525
3824471	NM_024656 // GLT25D1 // glycosyltransferase 25 domain containing 1 // 19p13.11 /	0.0407281	2.59879	186.891	123.961	-1.50766
3797015	NM_003409 // ZFP161 // zinc finger protein 161 homolog (mouse) // 18pter-p11.2 /	0.0408434	2.59669	171.093	121.89	-1.40367
3265140	NM_000684 // ADRB1 // adrenergic, beta-1-, receptor // 10q24-q26 // 153	0.0408793	-2.59603	104.414	168.013	1.6091
2950263	NM_002118 // HLA-DMB // major histocompatibility complex, class II, DM beta // 6	0.0409589	2.59459	74.9449	29.6851	-2.52467
2691850	NM_175924 // ILDR1 // immunoglobulin-like domain containing receptor 1 // 3q13.3	0.0409708	-2.59437	84.09	132.407	1.57459
2619265	NM_004624 // VIPR1 // vasoactive intestinal peptide receptor 1 // 3p22 // 7433 /	0.0410231	-2.59342	74.582	107.916	1.44694
3980745	NM_005938 // FOXO4 // forkhead box O4 // Xq13.1 // 4303 /// ENST00000374259 // F	0.0410285	2.59332	159.023	102.255	-1.55517
3189800	NM_014580 // SLC2A8 // solute carrier family 2, (facilitated glucose transporter	0.0411696	-2.59076	136.505	197.801	1.44904
3088213	BC082982 // SH2D4A // SH2 domain containing 4A // 8p21.2 // 63898 /// NM_022071	0.0411769	-2.59063	196.521	269.421	1.37095
3845647	NM_199054 // MKNK2 // MAP kinase interacting serine/threonine kinase 2 // 19p13.	0.0411871	2.59045	254.945	154.773	-1.64722
3445786	NM_001175 // ARHGDIB // Rho GDP dissociation inhibitor (GDI) beta // 12p12.3 //	0.0411986	2.59024	1311.87	819.488	-1.60084
3521083	NM_007084 // SOX21 // SRY (sex determining region Y)-box 21 // 13q31-q32 // 1116	0.0413538	-2.58744	90.9129	132.011	1.45206
2954527	NM_014345 // ZNF318 // zinc finger protein 318 // 6pter-p12.1 // 24149 /// BC030	0.041423	2.5862	158.567	77.0888	-2.05695
4022925	NM_001078172 // FAM127B // family with sequence similarity 127, member B // Xq26	0.041529	2.58429	89.2049	58.7487	-1.51842
3585905	NM_005503 // APBA2 // amyloid beta (A4) precursor protein-binding, family A, mem	0.0415763	2.58345	149.62	81.0016	-1.84712
2597409	NM_006055 // LANCL1 // LanC lantibiotic synthetase component C-like 1 (bacterial	0.0415828	2.58333	149.257	79.4681	-1.8782
2323603	NM_001040125 // PQLC2 // PQ loop repeat containing 2 // 1p36.13 // 54896 /// NM_	0.0415897	2.58321	83.4128	51.9143	-1.60674
2522247	NM_001159 // AOX1 // aldehyde oxidase 1 // 2q33 // 316	0.0416224	-2.58262	48.7383	87.0204	1.78546
2359993	NM_130898 // CREB3L4 // cAMP responsive element binding protein 3-like 4 // 1q21	0.0416401	2.58231	67.5524	46.2295	-1.46124
3865568	NM_177542 // SNRPD2 // small nuclear ribonucleoprotein D2 polypeptide 16.5kDa //	0.0416931	2.58136	248.879	191.385	-1.3004
3850020	NM_031917 // ANGPTL6 // angiopoietin-like 6 // 19p13.2 // 83854	0.0417642	-2.58009	89.458	139.069	1.55458
3766284	BC043641 // LYK5 // protein kinase LYK5 // 17q23.3 // 92335 /// NM_153335 // LYK	0.0417757	2.57989	121.033	74.4421	-1.62587
3402697	NM_016319 // COPS7A // COP9 constitutive photomorphogenic homolog subunit 7A (Ar	0.0418259	2.579	160.502	97.4042	-1.64779
2835792	NM_000405 // GM2A // GM2 ganglioside activator // 5q31.3-q33.1 // 2760 /// X6109	0.0418504	2.57856	155.323	82.884	-1.87398
3322700	NM_000331 // SAA1 // serum amyloid A1 // 11p15.1 // 6288 /// BC105796 // SAA1 //	0.0419636	-2.57655	40.4338	54.9859	1.3599
3376556	---	0.0420335	2.57531	353.887	215.372	-1.64314
2575134	NM_004805 // POLR2D // polymerase (RNA) II (DNA directed) polypeptide D // 2q21	0.0420456	2.5751	180.041	126.705	-1.42094
3672059	NM_014732 // KIAA0513 // KIAA0513 // 16q24.1 // 9764 /// BC030280 // KIAA0513 //	0.042106	-2.57403	155.58	240.152	1.54359
3748126	NM_145691 // ATPAF2 // ATP synthase mitochondrial F1 complex assembly factor 2 /	0.0422366	2.57173	66.8139	40.5103	-1.64931
3332576	NM_207341 // ZP1 // zona pellucida glycoprotein 1 (sperm receptor) // 11q12.2 //	0.0422692	-2.57116	40.8462	61.5514	1.50691
3413701	NM_005430 // WNT1 // wingless-type MMTV integration site family, member 1 // 12q	0.0422724	-2.5711	84.6605	122.51	1.44708
2835166	NM_001001669 // FLJ41603 // FLJ41603 protein // 5q33.1 // 389337 /// ENST0000033	0.0424388	2.56818	45.6425	31.7419	-1.43793
3158609	NM_183057 // VPS28 // vacuolar protein sorting 28 homolog (S. cerevisiae) // 8q2	0.04245	2.56798	297.43	210.94	-1.41002
3651588	NM_020424 // LYRM1 // LYR motif containing 1 // 16p11.2 // 57149	0.0425077	2.56698	62.3592	31.0444	-2.00871
3258357	NM_183374 // CYP26C1 // cytochrome P450, family 26, subfamily C, polypeptide 1 /	0.0425225	-2.56672	61.891	83.1914	1.34416
3743501	NM_015343 // DULLARD // dullard homolog (Xenopus laevis) // 17p13 // 23399	0.0425841	-2.56564	78.8152	100.304	1.27265
2995076	NM_001080529 // WIPF3 // WAS/WASL interacting protein family, member 3 // 7p15.1	0.0426275	2.56488	350.291	211.708	-1.65459
2832081	NM_144723 // ZMAT2 // zinc finger, matrin type 2 // 5q31.3 // 153527	0.0426553	2.5644	301.245	214.788	-1.40252
3946380	NM_015705 // SGSM3 // small G protein signaling modulator 3 // 22q13.1-q13.2 //	0.0427672	2.56245	121.364	77.6596	-1.56276
3336074	NM_030981 // RAB1B // RAB1B, member RAS oncogene family // 11q12 // 81876 /// U6	0.0429159	2.55988	597.304	447.952	-1.33341
3672640	AK055241 // FLJ30679 // hypothetical protein FLJ30679 // 16q24.1 // 146512	0.0430074	-2.55829	39.8993	67.244	1.68535
3363266	NM_015881 // DKK3 // dickkopf homolog 3 (Xenopus laevis) // 11p15.2 // 27122 ///	0.043087	-2.55692	88.618	197.987	2.23416
3303913	NM_022039 // FBXW4 // F-box and WD repeat domain containing 4 // 10q24 // 6468 /	0.0431373	2.55605	467.988	343.775	-1.36132
2949197	NM_021184 // C6orf47 // chromosome 6 open reading frame 47 // 6p21.3 // 57827	0.0431459	2.55591	119.978	82.7132	-1.45053
2452440	NM_018203 // KLHDC8A // kelch domain containing 8A // 1q32.1 // 55220 /// AK0965	0.0431569	-2.55572	128.143	192.489	1.50215
2440295	AF054816 // CD84 // CD84 molecule // 1q24 // 8832 /// NM_003874 // CD84 // CD84	0.0431764	2.55538	323.03	178.702	-1.80765
3707950	NM_019013 // FAM64A // family with sequence similarity 64, member A // 17p13.2 /	0.0431915	-2.55512	116.392	163.473	1.4045
3526454	NM_024719 // GRTP1 // growth hormone regulated TBC protein 1 // 13q34 // 79774 /	0.0432627	-2.5539	149.432	198.914	1.33114
3888721	NM_002827 // PTPN1 // protein tyrosine phosphatase, non-receptor type 1 // 20q13	0.043298	2.55329	308.285	184.791	-1.66829
3489957	BC036744 // RNASEH2B // ribonuclease H2, subunit B // 13q14.3 // 79621 /// NM_02	0.0433361	2.55264	266.057	144.473	-1.84158
2565592	NM_017789 // SEMA4C // sema domain, immunoglobulin domain (Ig), transmembrane do	0.0433861	2.55179	268.993	109.281	-2.46148
2320657	NM_021933 // RP5-1077B9.4 // invasion inhibitory protein 45 // 1p36.22 // 60672	0.0433995	2.55156	73.6416	45.0391	-1.63506
3355733	NM_002017 // FLI1 // Friend leukemia virus integration 1 // 11q24.1-q24.3 // 231	0.0434052	2.55146	329.247	198.034	-1.66258
3795850	NM_001012716 // C18orf56 // chromosome 18 open reading frame 56 // 18p11.32 // 4	0.0434238	-2.55114	52.3982	80.3161	1.5328
2354082	NM_006784 // WDR3 // WD repeat domain 3 // 1p13-p12 // 10885 /// BC058836 // WDR	0.0435348	2.54925	152.709	71.1038	-2.14769
2458773	NM_001618 // PARP1 // poly (ADP-ribose) polymerase family, member 1 // 1q41-q42	0.0435622	2.54878	368.367	218.65	-1.68473
3812385	NM_006566 // CD226 // CD226 molecule // 18q22.3 // 10666	0.0435874	2.54835	346.423	208.154	-1.66426
3934245	NM_000100 // CSTB // cystatin B (stefin B) // 21q22.3 // 1476	0.0435952	2.54822	889.446	534.971	-1.66261
3195296	NM_003731 // SSNA1 // Sjogren syndrome nuclear autoantigen 1 // 9q34.3 // 8636	0.0436821	2.54674	153.581	94.2901	-1.62881
3692928	NM_031885 // BBS2 // Bardet-Biedl syndrome 2 // 16q21 // 583 /// AB208905 // BBS	0.0437054	2.54635	232.285	136.829	-1.69763
2641083	NM_021937 // EEFSEC // eukaryotic elongation factor, selenocysteine-tRNA-specifi	0.0437077	2.54631	80.6606	41.8168	-1.9289
3702689	BC018772 // ZDHHC7 // zinc finger, DHHC-type containing 7 // 16q24.1 // 55625 //	0.0438442	2.54399	252.707	186.051	-1.35827
3854477	NM_138454 // NXNL1 // nucleoredoxin-like 1 // 19p13.11 // 115861 /// DQ426894 //	0.0438749	-2.54347	108.842	160.707	1.47651
2996470	---	0.0439391	-2.54239	34.6209	62.3485	1.80089
2716328	NM_000683 // ADRA2C // adrenergic, alpha-2C-, receptor // 4p16 // 152	0.0439455	-2.54228	194.272	264.981	1.36397
3738969	NM_004514 // FOXK2 // forkhead box K2 // 17q25 // 3607 /// U58197 // FOXK2 // fo	0.0441165	2.5394	199.39	136.258	-1.46333
2565410	AF311326 // KIAA1310 // KIAA1310 // 2p12-p11.2 // 55683 /// BC032746 // KIAA1310	0.0441234	2.53929	166.493	91.3947	-1.82169
3333538	NM_000327 // ROM1 // retinal outer segment membrane protein 1 // 11q13 // 6094	0.0441364	-2.53907	40.962	66.9463	1.63435
2899223	NM_021052 // HIST1H2AE // histone cluster 1, H2ae // 6p22.2-p21.1 // 3012	0.0441366	2.53906	346.894	221.973	-1.56278
3893796	NM_025219 // DNAJC5 // DnaJ (Hsp40) homolog, subfamily C, member 5 // 20q13.33 /	0.044184	2.53827	199.568	133.18	-1.49848
3477967	---	0.0441928	-2.53812	110.411	145.456	1.31741
3619060	NM_152597 // FSIP1 // fibrous sheath interacting protein 1 // 15q14 // 161835	0.0442242	-2.53759	91.0556	131.449	1.44361
3959613	NM_024955 // FOXRED2 // FAD-dependent oxidoreductase domain containing 2 // 22q1	0.0443005	-2.53632	80.396	146.524	1.82253
3135156	NM_207413 // FAM150A // family with sequence similarity 150, member A // 8q11.23	0.0443148	-2.53608	38.7726	53.4627	1.37888
3421244	NM_018656 // SLC35E3 // solute carrier family 35, member E3 // 12q15 // 55508 //	0.0443588	2.53534	53.1544	34.6364	-1.53464
2663130	NM_003256 // TIMP4 // TIMP metallopeptidase inhibitor 4 // 3p25 // 7079	0.0444995	-2.53299	101.786	167.025	1.64095
3819474	NM_139314 // ANGPTL4 // angiopoietin-like 4 // 19p13.3 // 51129 /// NM_001039667	0.0445197	2.53266	88.1221	52.1093	-1.6911
3657168	NM_024742 // ARMC5 // armadillo repeat containing 5 // 16p11.2 // 79798 /// NM_0	0.0445291	-2.5325	168.879	247.049	1.46288
2485784	NM_001005386 // ACTR2 // ARP2 actin-related protein 2 homolog (yeast) // 2p14 //	0.044552	2.53212	492.503	323.336	-1.52319
3543539	NM_173462 // PAPLN // papilin, proteoglycan-like sulfated glycoprotein // 14q24.	0.0445594	-2.532	90.2293	150.583	1.6689
2996246	NM_007270 // FKBP9 // FK506 binding protein 9, 63 kDa // 7p11.1 // 11328 /// NR_	0.0446928	-2.52978	41.5308	55.1508	1.32795
3154002	NM_004519 // KCNQ3 // potassium voltage-gated channel, KQT-like subfamily, membe	0.0447214	-2.52931	152.26	225.344	1.48
2694675	NM_006026 // H1FX // H1 histone family, member X // 3q21.3 // 8971	0.0447603	2.52866	118.481	61.8234	-1.91645
3788833	NM_007195 // POLI // polymerase (DNA directed) iota // 18q21.1 // 11201 /// BC03	0.0447622	2.52863	134.445	96.3554	-1.39531
3666525	AK022393 // FLJ12331 // ribosomal protein S2 pseudogene // 16q22.1 // 80052	0.0447932	2.52812	38.8602	27.5822	-1.40889
3195083	BC038191 // C9orf142 // chromosome 9 open reading frame 142 // 9q34.3 // 286257	0.0448001	-2.52801	276.518	338.449	1.22397
3708223	NM_181844 // BCL6B // B-cell CLL/lymphoma 6, member B (zinc finger protein) // 1	0.0448934	-2.52647	76.3607	109.227	1.4304
3522225	NM_003576 // STK24 // serine/threonine kinase 24 (STE20 homolog, yeast) // 13q31	0.0449603	-2.52536	452.527	574.704	1.26999
3619595	NM_018145 // FAM82C // family with sequence similarity 82, member C // 15q15.1 /	0.0449782	2.52507	138.997	102.783	-1.35234
2634027	NM_024548 // CEP97 // centrosomal protein 97kDa // 3q12.3 // 79598 /// AK129972	0.0450171	2.52443	137.723	88.4954	-1.55628
2492753	NM_198274 // SMYD1 // SET and MYND domain containing 1 // 2p11.2 // 150572 /// B	0.0451095	-2.52291	78.6494	145.451	1.84936
2899298	NM_007047 // BTN3A2 // butyrophilin, subfamily 3, member A2 // 6p22.1 // 11118	0.0452107	2.52125	774.261	549.586	-1.40881
3759410	NM_002055 // GFAP // glial fibrillary acidic protein // 17q21 // 2670	0.0452532	-2.52055	76.6066	126.496	1.65124
3431318	NM_032300 // TCHP // trichoplein, keratin filament binding // 12q24.11 // 84260	0.0452538	2.52054	152.276	88.2221	-1.72605
3855633	NM_001001524 // TM6SF2 // transmembrane 6 superfamily member 2 // 19p13.3-p12 //	0.0452779	-2.52015	49.8476	80.3123	1.61116
2666904	NM_003615 // SLC4A7 // solute carrier family 4, sodium bicarbonate cotransporter	0.0453262	2.51936	292.854	157.744	-1.85651
3125116	NM_182643 // DLC1 // deleted in liver cancer 1 // 8p22 // 10395 /// NM_006094 //	0.0453661	2.51871	121.664	72.1954	-1.68521
2888485	BC028129 // HK3 // hexokinase 3 (white cell) // 5q35.2 // 3101 /// NM_002115 //	0.0454021	-2.51812	67.5181	100.531	1.48896
2984543	NM_175922 // PRR18 // proline rich region 18 // 6q27 // 285800	0.045414	-2.51793	227.611	361.44	1.58797
2391465	NM_032348 // MXRA8 // matrix-remodelling associated 8 // 1p36.33 // 54587 /// AK	0.0454191	-2.51785	293.855	394.462	1.34237
3556454	NM_005407 // SALL2 // sal-like 2 (Drosophila) // 14q11.1-q12 // 6297 /// BC09095	0.0455151	-2.51628	119.622	200.923	1.67965
3501999	NM_005986 // SOX1 // SRY (sex determining region Y)-box 1 // 13q34 // 6656	0.0455583	-2.51558	112.866	158.441	1.4038
3831062	NM_001083961 // WDR62 // WD repeat domain 62 // 19q13.12 // 284403 /// NM_173636	0.0455848	-2.51515	45.3019	78.3734	1.73002
3820469	NM_003259 // ICAM5 // intercellular adhesion molecule 5, telencephalin // 19p13.	0.0455985	-2.51493	693.687	991.974	1.43
4052378	NM_180699 // U1SNRNPBP // U11/U12 snRNP 35K // 12q24.31 // 11066 /// NM_180703 /	0.0456344	2.51435	126.485	78.2764	-1.61587
3895679	NM_001039140 // C20orf27 // chromosome 20 open reading frame 27 // 20p13 // 5497	0.0456467	-2.51415	181.855	238.458	1.31125
3704495	NM_000485 // APRT // adenine phosphoribosyltransferase // 16q24 // 353 /// ENST0	0.0457131	2.51307	183.511	147.638	-1.24298
2711627	NM_004488 // GP5 // glycoprotein V (platelet) // 3q29 // 2814	0.0457536	-2.51242	262.152	416.879	1.59022
3842264	NM_020378 // NAT14 // N-acetyltransferase 14 // 19q13.42 // 57106	0.0457804	2.51198	77.9604	57.1553	-1.36401
2883878	NM_024007 // EBF1 // early B-cell factor 1 // 5q34 // 1879	0.0458218	2.51131	92.1051	51.6609	-1.78288
2799509	NM_178569 // C5orf38 // chromosome 5 open reading frame 38 // 5p15.33 // 153571	0.0458279	-2.51122	53.3884	87.5271	1.63944
3923537	NM_004649 // C21orf33 // chromosome 21 open reading frame 33 // 21q22.3 // 8209	0.0458626	2.51065	216.463	154.611	-1.40005
3814063	NM_001025100 // MBP // myelin basic protein // 18q23 // 4155 /// NM_001025101 //	0.0458984	2.51008	560.275	267.762	-2.09244
3558118	NM_138452 // DHRS1 // dehydrogenase/reductase (SDR family) member 1 // 14q12 //	0.0459242	2.50966	122.497	78.5296	-1.55988
3713171	NM_148886 // SMCR7 // Smith-Magenis syndrome chromosome region, candidate 7 // 1	0.0459851	2.50868	78.8658	56.7505	-1.38969
3430926	NM_003362 // UNG // uracil-DNA glycosylase // 12q23-q24.1 // 7374 /// NM_080911	0.0460352	2.50788	122.096	75.4082	-1.61913
3759704	NM_003954 // MAP3K14 // mitogen-activated protein kinase kinase kinase 14 // 17q	0.0461357	2.50626	193.882	129.126	-1.5015
2399908	NM_181719 // TMCO4 // transmembrane and coiled-coil domains 4 // 1p36.13 // 2551	0.0461855	2.50547	78.9947	39.3434	-2.00782
3712363	NM_201274 // M-RIP // myosin phosphatase-Rho interacting protein // 17p11.2 // 2	0.0462226	-2.50487	335.939	465.478	1.3856
3158190	NM_015201 // BOP1 // block of proliferation 1 // 8q24.3 // 23246	0.0462345	2.50468	104.861	79.5918	-1.31748
2843163	NM_001004106 // GRK6 // G protein-coupled receptor kinase 6 // 5q35 // 2870 ///	0.0464243	2.50165	348.117	229.957	-1.51384
3696194	NM_018380 // DDX28 // DEAD (Asp-Glu-Ala-Asp) box polypeptide 28 // 16q22.1 // 55	0.0464571	2.50113	123.376	76.7602	-1.60729
3335736	NM_006442 // DRAP1 // DR1-associated protein 1 (negative cofactor 2 alpha) // 11	0.0464878	2.50064	468.788	344.194	-1.36199
3421985	NM_014505 // KCNMB4 // potassium large conductance calcium-activated channel, su	0.0464917	-2.50058	119.873	157.098	1.31054
3317309	NM_004356 // CD81 // CD81 molecule // 11p15.5 // 975 /// BC002978 // CD81 // CD8	0.0465163	-2.50019	613.905	758.099	1.23488
3580947	NM_004894 // C14orf2 // chromosome 14 open reading frame 2 // 14q32.33 // 9556 /	0.0466291	2.4984	183.19	107.515	-1.70386
3815233	NM_001972 // ELA2 // elastase 2, neutrophil // 19p13.3 // 1991	0.0466777	-2.49763	91.9733	146.596	1.59389
2450823	NM_003281 // TNNI1 // troponin I type 1 (skeletal, slow) // 1q31.3 // 7135 /// B	0.0467087	-2.49714	61.1149	97.4773	1.59498
2533670	NM_001037131 // CENTG2 // centaurin, gamma 2 // 2p24.3-p24.1 // 116987 /// NM_01	0.0467139	-2.49706	189.018	315.038	1.66671
3048363	NM_000290 // PGAM2 // phosphoglycerate mutase 2 (muscle) // 7p13-p12 // 5224	0.0467529	2.49644	54.1599	32.3936	-1.67193
3448481	NM_016551 // TM7SF3 // transmembrane 7 superfamily member 3 // 12q11-q12 // 5176	0.0467749	2.49609	86.7772	53.7347	-1.61492
2336891	NM_000792 // DIO1 // deiodinase, iodothyronine, type I // 1p33-p32 // 1733 /// N	0.0468243	-2.49531	30.3227	47.8311	1.5774
2724671	NM_004310 // RHOH // ras homolog gene family, member H // 4p13 // 399	0.0468276	2.49526	768.679	429.551	-1.78949
2361154	NM_152280 // SYT11 // synaptotagmin XI // 1q21.2 // 23208	0.0468842	2.49437	278.105	166.969	-1.66562
3231010	NM_001098537 // PNPLA7 // patatin-like phospholipase domain containing 7 // 9q34	0.0469618	-2.49315	87.4711	156.044	1.78395
3391653	NM_000795 // DRD2 // dopamine receptor D2 // 11q23 // 1813 /// NM_016574 // DRD2	0.0470593	-2.49161	151.759	275.813	1.81744
3193339	NM_002957 // RXRA // retinoid X receptor, alpha // 9q34.3 // 6256 /// AK131192 /	0.047087	-2.49118	201.458	279.572	1.38774
2472651	AB067508 // KLHL29 // kelch-like 29 (Drosophila) // 2p24.1 // 114818 /// BC06927	0.0471089	-2.49084	41.4552	72.3863	1.74613
3092808	NM_013960 // NRG1 // neuregulin 1 // 8p12 // 3084 /// NM_013964 // NRG1 // neure	0.0471306	-2.49049	187.443	268.158	1.43061
3890913	NM_004738 // VAPB // VAMP (vesicle-associated membrane protein)-associated prote	0.0472369	2.48883	130.42	67.7953	-1.92373
2516967	NM_024501 // HOXD1 // homeobox D1 // 2q31.1 // 3231 /// BC028190 // HOXD1 // hom	0.0472655	-2.48838	113.528	176.384	1.55366
2864796	NM_130767 // ACOT12 // acyl-CoA thioesterase 12 // 5q14.1 // 134526 /// BC089437	0.0472932	-2.48795	74.8826	129.558	1.73014
3114365	NM_144963 // FAM91A1 // family with sequence similarity 91, member A1 // 8q24.13	0.0473332	2.48733	172.856	113.64	-1.52109
2781714	NM_030821 // PLA2G12A // phospholipase A2, group XIIA // 4q25 // 81579	0.0473811	-2.48658	247.364	387.161	1.56515
2487963	NM_024933 // ANKRD53 // ankyrin repeat domain 53 // 2p13.3 // 79998 /// AK022118	0.0473814	-2.48658	60.2922	95.7198	1.5876
3924573	NM_006031 // PCNT // pericentrin (kendrin) // 21q22.3 // 5116 /// AB007862 // PC	0.0474504	2.4855	138.081	66.451	-2.07794
3850457	NM_005498 // AP1M2 // adaptor-related protein complex 1, mu 2 subunit // 19p13.2	0.0474636	-2.4853	128.196	193.282	1.50771
2899372	NM_007048 // BTN3A1 // butyrophilin, subfamily 3, member A1 // 6p22.1 // 11119 /	0.0475495	2.48396	1830.64	1372.52	-1.33378
3935243	NM_002340 // LSS // lanosterol synthase (2,3-oxidosqualene-lanosterol cyclase) /	0.0475839	2.48343	140.732	86.8687	-1.62005
3870990	NM_001083899 // GP6 // glycoprotein VI (platelet) // 19q13.4 // 51206 /// NM_016	0.0475881	-2.48336	55.4177	108.738	1.96214
3226844	NM_000755 // CRAT // carnitine acetyltransferase // 9q34.1 // 1384 /// NM_004003	0.047615	-2.48295	75.6253	125.507	1.65959
3819200	NM_145245 // EVI5L // ecotropic viral integration site 5-like // 19p13.2 // 1157	0.0476248	2.48279	69.7533	39.0926	-1.78431
2977510	NM_032020 // FUCA2 // fucosidase, alpha-L- 2, plasma // 6q24 // 2519 /// BX53763	0.0476385	2.48258	61.7312	35.1841	-1.75452
3571542	NM_006029 // PNMA1 // paraneoplastic antigen MA1 // 14q24.3 // 9240	0.0476492	2.48241	361.033	250.465	-1.44145
2546874	NM_024572 // GALNT14 // UDP-N-acetyl-alpha-D-galactosamine:polypeptide N-acetylg	0.0476856	-2.48185	50.6048	80.3838	1.58846
3195174	NM_016219 // MAN1B1 // mannosidase, alpha, class 1B, member 1 // 9q34 // 11253 /	0.0477333	2.48111	193.248	122.778	-1.57396
3154263	NM_001045556 // SLA // Src-like-adaptor // 8q22.3-qter|8q24 // 6503 /// ENST0000	0.0477376	2.48105	619.527	409.655	-1.51232
3884405	NM_080607 // VSTM2L // V-set and transmembrane domain containing 2 like // 20q11	0.0477519	2.48082	535.917	239.603	-2.23668
3614774	NM_000275 // OCA2 // oculocutaneous albinism II (pink-eye dilution homolog, mous	0.0479609	-2.4776	160.889	253.495	1.57559
2383859	NM_000858 // GUK1 // guanylate kinase 1 // 1q32-q41 // 2987	0.0479809	2.47729	471.973	347.099	-1.35976
3680130	NM_014015 // DEXI // dexamethasone-induced transcript // 16p13.13 // 28955	0.0479942	2.47709	99.8441	52.7868	-1.89146
3729834	NM_005994 // TBX2 // T-box 2 // 17q23 // 6909 /// AB209378 // TBX2 // T-box 2 //	0.0480269	-2.47659	437.78	622.373	1.42166
3077273	NM_001031690 // FAM131B // family with sequence similarity 131, member B // 7q34	0.048102	-2.47543	168.501	286.637	1.7011
3712949	NM_001388 // DRG2 // developmentally regulated GTP binding protein 2 // 17p11.2	0.0481333	2.47495	193.297	126.813	-1.52427
3514639	NM_024705 // DHRS12 // dehydrogenase/reductase (SDR family) member 12 // 13q14.3	0.0481723	-2.47436	57.2916	78.7998	1.37542
3393200	NM_004716 // PCSK7 // proprotein convertase subtilisin/kexin type 7 // 11q23-q24	0.0482197	2.47363	236.416	145.913	-1.62025
2761259	NM_001189 // NKX3-2 // NK3 homeobox 2 // 4p16.1 // 579	0.0482282	-2.4735	235.913	351.693	1.49078
2427791	NM_024901 // DENND2D // DENN/MADD domain containing 2D // 1p13.3 // 79961 /// AK	0.0483214	2.47208	927.9	563.762	-1.64591
3818193	NM_004058 // CAPS // calcyphosine // 19p13.3 // 828 /// NM_080590 // CAPS // cal	0.0483374	-2.47183	595.008	720.514	1.21093
2943236	NM_183040 // DTNBP1 // dystrobrevin binding protein 1 // 6p22.3 // 84062 /// NM_	0.048363	2.47144	174.8	92.6601	-1.88646
3896976	NM_021156 // TXNDC13 // thioredoxin domain containing 13 // 20p12 // 56255 /// B	0.0483795	2.47119	384.688	278.742	-1.38009
3302177	NM_032900 // ARHGAP19 // Rho GTPase activating protein 19 // 10q24.1 // 84986	0.0484173	2.47062	41.1318	27.7659	-1.48138
3554496	NM_138790 // PLD4 // phospholipase D family, member 4 // 14q32.33 // 122618	0.0484718	-2.46979	176.346	239.521	1.35825
3845229	NM_017573 // PCSK4 // proprotein convertase subtilisin/kexin type 4 // 19p13.3 /	0.0485482	-2.46862	222.23	410.796	1.84851
2981874	NM_006519 // DYNLT1 // dynein, light chain, Tctex-type 1 // 6q25.2-q25.3 // 6993	0.0485551	2.46852	171.998	91.7543	-1.87455
3502829	NM_000820 // GAS6 // growth arrest-specific 6 // 13q34 // 2621 /// AK126533 // G	0.0485757	-2.46821	100.63	153.669	1.52706
3697005	NM_058219 // EXOSC6 // exosome component 6 // 16q22.1 // 118460	0.0485775	2.46818	205.689	162.106	-1.26885
2320683	NM_001243 // TNFRSF8 // tumor necrosis factor receptor superfamily, member 8 //	0.0486036	-2.46778	175.927	241.421	1.37228
3781245	NM_005257 // GATA6 // GATA binding protein 6 // 18q11.1-q11.2 // 2627 /// AK2235	0.0486838	-2.46657	231.893	297.893	1.28461
3944147	NM_006739 // MCM5 // minichromosome maintenance complex component 5 // 22q13.1 /	0.0487252	2.46594	181.792	108.066	-1.68223
3615556	NM_138704 // NDNL2 // necdin-like 2 // 15q13.1 // 56160	0.0488048	2.46474	184.123	90.4703	-2.03518
3043606	NM_014817 // KIAA0644 // KIAA0644 gene product // 7p15.1 // 9865	0.0488083	-2.46468	118.355	185.895	1.57065
2954280	NM_000287 // PEX6 // peroxisomal biogenesis factor 6 // 6p21.1 // 5190 /// BC033	0.048825	2.46443	80.5163	40.9919	-1.9642
3435681	NM_001002252 // ARL6IP4 // ADP-ribosylation-like factor 6 interacting protein 4	0.0488571	2.46395	207.651	160.522	-1.2936
3579205	NM_032233 // SETD3 // SET domain containing 3 // 14q32.2 // 84193 /// BC066931 /	0.0489261	2.46291	385.698	251.147	-1.53574
3770606	NM_016185 // HN1 // hematological and neurological expressed 1 // 17q25.1 // 511	0.0489713	2.46223	122.185	72.6631	-1.68152
3695983	NM_001907 // CTRL // chymotrypsin-like // 16q22.1 // 1506 /// AK090445 // CTRL /	0.0489878	2.46198	74.3718	43.2923	-1.7179
3373946	NM_012456 // TIMM10 // translocase of inner mitochondrial membrane 10 homolog (y	0.0489949	2.46187	80.5719	56.4281	-1.42787
3842059	NM_032430 // BRSK1 // BR serine/threonine kinase 1 // 19q13.4 // 84446 /// AF479	0.0490114	-2.46162	98.8547	171.693	1.73682
2669533	NM_001607 // ACAA1 // acetyl-Coenzyme A acyltransferase 1 (peroxisomal 3-oxoacyl	0.0490473	2.46108	225.933	146.181	-1.54557
2796224	NM_153343 // ENPP6 // ectonucleotide pyrophosphatase/phosphodiesterase 6 // 4q35	0.0491352	-2.45976	36.0423	59.8583	1.66078
3194635	NM_024718 // C9orf86 // chromosome 9 open reading frame 86 // 9q34.3 // 55684 //	0.049145	2.45962	303.299	153.94	-1.97024
3488022	BC032333 // KIAA1704 // KIAA1704 // 13q13-q14 // 55425 /// AK292493 // KIAA1704	0.0492294	2.45835	109.612	57.5989	-1.90301
2423175	U66589 // RPL5 // ribosomal protein L5 // 1p22.1 // 6125 /// NM_001006605 // FAM	0.0492474	2.45808	99.5315	62.2611	-1.59861
2596257	NM_005279 // GPR1 // G protein-coupled receptor 1 // 2q33.3 // 2825 /// NM_00109	0.0492542	-2.45798	53.5	74.7859	1.39787
3863079	NM_198540 // B3GNT8 // UDP-GlcNAc:betaGal beta-1,3-N-acetylglucosaminyltransfera	0.0493241	-2.45694	45.8429	73.9161	1.61238
3000167	NM_031443 // CCM2 // cerebral cavernous malformation 2 // 7p13 // 83605 /// NM_0	0.0493899	2.45595	414.583	254.737	-1.6275
3893610	NM_032527 // ZGPAT // zinc finger, CCCH-type with G patch domain // 20q13.3 // 8	0.0494252	2.45543	150.033	105.214	-1.42598
3263555	NM_016824 // ADD3 // adducin 3 (gamma) // 10q24.2-q24.3 // 120 /// NM_001121 //	0.049477	2.45466	328.238	199.85	-1.64242
2952893	NM_031460 // KCNK17 // potassium channel, subfamily K, member 17 // 6p21.1 // 89	0.0495971	-2.45287	84.2938	140.997	1.67269
4003155	NM_139058 // ARX // aristaless related homeobox // Xp21 // 170302	0.0496821	-2.45161	105.925	149.926	1.4154
2717857	NM_001014448 // CPZ // carboxypeptidase Z // 4p16.1 // 8532 /// NM_001014447 //	0.0496993	-2.45135	84.9956	125.918	1.48147
3502570	NM_005561 // LAMP1 // lysosomal-associated membrane protein 1 // 13q34 // 3916 /	0.0497478	2.45064	306.072	188.466	-1.62401
2734352	AY250185 // C4orf12 // chromosome 4 open reading frame 12 // 4q21.3 // 404201	0.0497554	-2.45052	37.3547	62.1284	1.6632
3821015	NM_000527 // LDLR // low density lipoprotein receptor (familial hypercholesterol	0.0497676	-2.45034	118.569	261.439	2.20495
3387537	NM_032427 // MAML2 // mastermind-like 2 (Drosophila) // 11q21 // 84441 /// ENST0	0.0498294	2.44943	128.754	49.4339	-2.60457
3818446	AY103469 // CRB3 // crumbs homolog 3 (Drosophila) // 19p13.3 // 92359 /// NM_139	0.0498811	-2.44866	77.173	122.747	1.59055
2762944	NM_147182 // KCNIP4 // Kv channel interacting protein 4 // 4p15.31 // 80333 ///	0.0499136	2.44819	53.8703	33.9574	-1.58641
3676156	NM_004970 // IGFALS // insulin-like growth factor binding protein, acid labile s	0.0499574	-2.44754	39.3861	62.4493	1.58557
3358950	NM_001909 // CTSD // cathepsin D // 11p15.5 // 1509 /// AK022293 // CTSD // cath	0.0499721	2.44732	289.829	212.155	-1.36612
3680213	NM_003745 // SOCS1 // suppressor of cytokine signaling 1 // 16p13.13 // 8651	0.0501019	2.44541	121.477	48.2129	-2.5196
2469825	NM_014668 // GREB1 // GREB1 protein // 2p25.1 // 9687 /// NM_033090 // GREB1 //	0.0501265	-2.44505	70.7857	136.26	1.92496
2672467	NM_144716 // CCDC12 // coiled-coil domain containing 12 // 3p21.31 // 151903	0.0501546	2.44464	149.646	107.818	-1.38796
3322048	NM_014267 // C11orf58 // chromosome 11 open reading frame 58 // 11p15.1 // 10944	0.0502261	2.44359	909.7	702.646	-1.29468
3164181	NM_006570 // RRAGA // Ras-related GTP binding A // 9p22.1 // 10670 /// U41654 //	0.0502261	2.44359	188.223	138.891	-1.35518
2446244	---	0.0502406	2.44338	62.5471	50.4854	-1.23892
3250373	NM_012339 // TSPAN15 // tetraspanin 15 // 10q21.3 // 23555	0.050293	-2.44261	52.9619	90.5229	1.70921
2907538	NM_006245 // PPP2R5D // protein phosphatase 2, regulatory subunit B', delta isof	0.0503075	2.4424	224.81	132.88	-1.69182
3815610	NM_001687 // ATP5D // ATP synthase, H+ transporting, mitochondrial F1 complex, d	0.0503478	2.44181	377.413	293.472	-1.28603
2605939	AK125867 // FLJ43879 // FLJ43879 protein // 2q37.3 // 401039	0.050378	-2.44137	59.7952	87.1359	1.45724
3542145	NM_014734 // KIAA0247 // KIAA0247 // 14q24.1 // 9766	0.050515	2.43937	189.149	104.204	-1.81518
3803917	AF533251 // ZNF396 // zinc finger protein 396 // 18q12 // 252884 /// NM_145756 /	0.0505479	2.43889	73.4961	42.0087	-1.74954
3859915	NM_001040425 // U2AF1L4 // U2 small nuclear RNA auxiliary factor 1-like 4 // 19q	0.0505873	2.43832	397.16	267.571	-1.48432
3019981	NM_199072 // MDFIC // MyoD family inhibitor domain containing // 7q31.1-q31.2 //	0.050666	2.43717	359.167	247.031	-1.45394
2993206	NM_016447 // MPP6 // membrane protein, palmitoylated 6 (MAGUK p55 subfamily memb	0.0506704	2.43711	182.457	79.6048	-2.29204
3952453	NM_005137 // DGCR2 // DiGeorge syndrome critical region gene 2 // 22q11.21 // 99	0.0507583	2.43583	191.075	121.403	-1.57389
3204692	BC038673 // C9orf100 // chromosome 9 open reading frame 100 // 9p13.3 // 84904 /	0.0507758	-2.43558	156.649	267.868	1.70999
3704928	NM_152339 // SPATA2L // spermatogenesis associated 2-like // 16q24.3 // 124044	0.0507893	-2.43538	28.8546	45.5701	1.5793
3713575	NM_002767 // PRPSAP2 // phosphoribosyl pyrophosphate synthetase-associated prote	0.0508247	2.43487	151.902	95.1623	-1.59624
3455134	NM_182507 // KRT80 // keratin 80 // 12q13.13 // 144501 /// NM_001081492 // KRT80	0.0508838	-2.43402	181.251	256.873	1.41722
3817670	NM_018708 // FEM1A // fem-1 homolog a (C. elegans) // 19p13.3 // 55527	0.0508918	2.4339	124.831	88.3686	-1.41261
3645204	NM_018992 // KCTD5 // potassium channel tetramerisation domain containing 5 // 1	0.0509178	2.43353	70.3807	46.5794	-1.51098
3862564	BC023623 // C19orf47 // chromosome 19 open reading frame 47 // 19q13.2 // 126526	0.0509753	2.4327	52.1236	33.3161	-1.56451
2768468	NM_015030 // FRYL // FRY-like // 4p12 // 285527 /// BC021803 // FRYL // FRY-like	0.0511038	2.43084	151.372	88.1179	-1.71784
3203382	NM_018225 // SMU1 // smu-1 suppressor of mec-8 and unc-52 homolog (C. elegans) /	0.0511303	2.43046	94.735	42.3474	-2.23709
3344990	NM_015368 // PANX1 // pannexin 1 // 11q21 // 24145 /// AF093239 // PANX1 // pann	0.0512799	2.42831	139.777	83.8003	-1.66797
3891278	NM_198976 // TH1L // TH1-like (Drosophila) // 20q13 // 51497 /// AK127431 // TH1	0.0512912	2.42815	295.82	187.393	-1.57861
2694360	NM_007354 // C3orf27 // chromosome 3 open reading frame 27 // 3q21 // 23434	0.0513298	-2.4276	31.606	69.9251	2.2124
3893520	NM_032957 // RTEL1 // regulator of telomere elongation helicase 1 // 20q13.3 //	0.0514329	2.42612	246.662	161.463	-1.52767
2462415	---	0.0514471	-2.42592	74.8675	113.054	1.51006
2698565	U18422 // TFDP2 // transcription factor Dp-2 (E2F dimerization partner 2) // 3q2	0.0515899	2.42388	180.15	93.6995	-1.92264
2440258	---	0.0516571	2.42293	529.689	307.404	-1.72311
3863597	BC101197 // CNFN // cornifelin // 19q13.2 // 84518 /// NM_032488 // CNFN // corn	0.0517834	2.42113	149.951	104.909	-1.42934
2657025	NM_022147 // RTP4 // receptor (chemosensory) transporter protein 4 // 3q27.3 //	0.0517859	2.4211	143.6	78.5185	-1.82886
2466002	NM_030645 // SH3BP5L // SH3-binding domain protein 5-like // 1q44 // 80851 /// A	0.051945	2.41884	118.68	72.0975	-1.6461
3858659	NM_032139 // ANKRD27 // ankyrin repeat domain 27 (VPS9 domain) // 19q13.11 // 84	0.0520387	2.41752	177.819	132.557	-1.34146
3835814	NM_001042724 // PVRL2 // poliovirus receptor-related 2 (herpesvirus entry mediat	0.0520926	2.41676	243.386	168.223	-1.44681
2953711	NM_007162 // TFEB // transcription factor EB // 6p21 // 7942 /// AJ608786 // TFE	0.0522388	2.4147	137.857	98.6921	-1.39684
3899346	NM_152227 // SNX5 // sorting nexin 5 // 20p11 // 27131 /// NM_014426 // SNX5 //	0.0522627	2.41436	298.187	220.557	-1.35197
3638566	NM_003847 // PEX11A // peroxisomal biogenesis factor 11A // 15q26.1 // 8800 ///	0.0522852	2.41404	55.4896	40.6983	-1.36344
4053495	BC101387 // PLEKHN1 // pleckstrin homology domain containing, family N member 1	0.0523128	-2.41366	423.954	522.537	1.23253
2692319	NM_183357 // ADCY5 // adenylate cyclase 5 // 3q13.2-q21 // 111 /// AK124691 // A	0.052391	-2.41256	89.3768	132.945	1.48746
3655587	NM_014298 // QPRT // quinolinate phosphoribosyltransferase (nicotinate-nucleotid	0.0524376	-2.41191	115.051	139.404	1.21167
2817941	NM_006909 // RASGRF2 // Ras protein-specific guanine nucleotide-releasing factor	0.0524447	-2.41181	87.5456	161.701	1.84705
3886294	NM_032883 // TOX2 // TOX high mobility group box family member 2 // 20q13.12 //	0.0524918	-2.41115	47.7861	79.9296	1.67265
3917431	---	0.0524991	-2.41105	26.0896	40.4601	1.55081
3865715	NM_004819 // SYMPK // symplekin // 19q13.3 // 8189 /// BC030214 // SYMPK // symp	0.0525394	2.41048	262.087	177.677	-1.47508
2995608	AF282259 // GHRHR // growth hormone releasing hormone receptor // 7p14 // 2692 /	0.0525544	-2.41027	38.3634	63.2632	1.64905
3334304	NM_005528 // DNAJC4 // DnaJ (Hsp40) homolog, subfamily C, member 4 // 11q13 // 3	0.052625	2.40929	207.281	147.231	-1.40787
3962839	NM_173050 // SCUBE1 // signal peptide, CUB domain, EGF-like 1 // 22q13 // 80274	0.0526365	-2.40913	95.4945	141.064	1.4772
3820921	NM_003072 // SMARCA4 // SWI/SNF related, matrix associated, actin dependent regu	0.0526751	2.40859	207.629	132.63	-1.56547
3620457	NM_015289 // VPS39 // vacuolar protein sorting 39 homolog (S. cerevisiae) // 15q	0.0526942	2.40832	201.195	124.227	-1.61958
2844709	NM_015455 // CNOT6 // CCR4-NOT transcription complex, subunit 6 // 5q35.3 // 574	0.0527621	2.40738	335.789	210.534	-1.59494
3900833	NM_021784 // FOXA2 // forkhead box A2 // 20p11 // 3170 /// NM_153675 // FOXA2 //	0.052975	-2.40442	81.9054	122.26	1.4927
2833024	NM_004290 // RNF14 // ring finger protein 14 // 5q23.3-q31.1 // 9604 /// NM_1834	0.0529868	2.40426	170.133	109.209	-1.55788
3442176	NM_016162 // ING4 // inhibitor of growth family, member 4 // 12p13.31 // 51147 /	0.0530156	2.40386	296.151	223.107	-1.3274
3661940	BC030027 // GNAO1 // guanine nucleotide binding protein (G protein), alpha activ	0.0530712	2.40309	136.572	80.5501	-1.6955
3031466	NM_175571 // GIMAP8 // GTPase, IMAP family member 8 // 7q36.1 // 155038 /// AK09	0.0531083	2.40257	211.184	110.517	-1.91088
3843742	NM_003436 // ZNF135 // zinc finger protein 135 // 19q13.4 // 7694 /// BX647775 /	0.0531266	-2.40232	61.0909	96.5396	1.58026
2783916	NM_024873 // TNIP3 // TNFAIP3 interacting protein 3 // 4q27 // 79931 /// EF58549	0.0532414	2.40074	236.822	122.317	-1.93614
2550325	NM_148962 // OXER1 // oxoeicosanoid (OXE) receptor 1 // 2p21 // 165140	0.0532429	-2.40072	75.1346	120.944	1.6097
3770979	NM_199242 // UNC13D // unc-13 homolog D (C. elegans) // 17q25.1 // 201294 /// AK	0.0532869	2.40011	181.972	117.198	-1.55268
3224650	NM_020946 // DENND1A // DENN/MADD domain containing 1A // 9q33.2 // 57706 /// NM	0.0532886	2.40009	93.5441	52.2131	-1.79158
7385641	NM_022131 // CLSTN2 // calsyntenin 2 // 3q23-q24 // 64084 /// AK096432 // CLSTN2	0.0533009	-2.39992	52.2686	74.5655	1.42658
3757745	NM_032484 // GHDC // GH3 domain containing // 17q21.2 // 84514 /// AK075277 // G	0.0533095	2.3998	57.2459	40.1365	-1.42628
3157178	NM_003695 // LY6D // lymphocyte antigen 6 complex, locus D // 8q24-qter // 8581	0.0533599	-2.39911	106.332	186.757	1.75635
3090512	NM_024940 // DOCK5 // dedicator of cytokinesis 5 // 8p21.2 // 80005 /// BC011877	0.0533886	2.39871	382.396	238.862	-1.60091
3377456	NM_014205 // ZNHIT2 // zinc finger, HIT type 2 // 11q13 // 741	0.0534238	-2.39823	61.8742	83.3975	1.34786
2426676	NM_144584 // C1orf59 // chromosome 1 open reading frame 59 // 1p13.3 // 113802 /	0.0534302	2.39814	102.107	54.9871	-1.85693
3231157	NM_138462 // ZMYND19 // zinc finger, MYND-type containing 19 // 9q34.3 // 116225	0.0534572	2.39777	81.7958	56.108	-1.45783
2457261	NM_007207 // DUSP10 // dual specificity phosphatase 10 // 1q41 // 11221 /// AB02	0.0534779	-2.39748	210.717	285.103	1.35301
3192062	NM_013318 // KIAA0515 // KIAA0515 // 9q34.13 // 84726 /// BC002872 // KIAA0515 /	0.0535052	2.39711	573.706	433.958	-1.32203
3682182	NM_001171 // ABCC6 // ATP-binding cassette, sub-family C (CFTR/MRP), member 6 //	0.0535104	-2.39704	119.847	165	1.37676
3962165	NM_024053 // CENPM // centromere protein M // 22q13.2 // 79019 /// ENST000002159	0.0536179	-2.39557	64.3496	95.0168	1.47657
3734760	NM_015971 // MRPS7 // mitochondrial ribosomal protein S7 // 17q25 // 51081 /// B	0.0536241	2.39548	591.531	452.638	-1.30685
2773719	NM_003948 // CDKL2 // cyclin-dependent kinase-like 2 (CDC2-related kinase) // 4q	0.0536851	-2.39465	64.6758	88.4073	1.36693
3474885	NM_006549 // CAMKK2 // calcium/calmodulin-dependent protein kinase kinase 2, bet	0.0537894	2.39322	98.7585	58.9116	-1.67639
2639129	NM_032839 // DIRC2 // disrupted in renal carcinoma 2 // 3q21.1 // 84925 /// AK07	0.0537953	-2.39314	103.813	149.096	1.4362
2717101	NM_014743 // KIAA0232 // KIAA0232 // 4p16.1 // 9778 /// NM_001100590 // KIAA0232	0.0539301	2.39131	54.612	33.1996	-1.64496
3173974	NM_004816 // C9orf61 // chromosome 9 open reading frame 61 // 9q13-q21 // 9413 /	0.0539767	-2.39067	54.1626	79.1495	1.46133
3335719	NM_006848 // CCDC85B // coiled-coil domain containing 85B // 11q12.1 // 11007	0.0540337	-2.3899	234.74	318.319	1.35605
3365136	NM_012139 // SERGEF // secretion regulating guanine nucleotide exchange factor /	0.05406	2.38954	214.95	157.272	-1.36674
3843934	---	0.0540608	2.38953	302.169	217.086	-1.39193
2877171	NM_016603 // C5orf5 // chromosome 5 open reading frame 5 // 5q31 // 51306 /// NM	0.0540647	2.38948	345.903	185.648	-1.86321
2540658	NM_012344 // NTSR2 // neurotensin receptor 2 // 2p25.1 // 23620	0.0540682	-2.38943	194.574	298.303	1.53311
2353988	NM_017709 // FAM46C // family with sequence similarity 46, member C // 1p12 // 5	0.0540947	2.38907	896.682	466.791	-1.92095
3948953	NM_005036 // PPARA // peroxisome proliferator-activated receptor alpha // 22q12-	0.0541014	2.38898	88.7155	59.2381	-1.49761
2528674	NM_001005209 // TMEM198 // transmembrane protein 198 // 2q35 // 130612 /// BC068	0.0541659	-2.38811	88.6758	131.089	1.47829
3380142	NM_002007 // FGF4 // fibroblast growth factor 4 (heparin secretory transforming	0.0542107	-2.3875	98.5144	139.211	1.41311
3587553	NM_013372 // GREM1 // gremlin 1, cysteine knot superfamily, homolog (Xenopus lae	0.0542253	-2.3873	44.3896	76.412	1.7214
3659931	NM_001040284 // PAPD5 // PAP associated domain containing 5 // 16q12.1 // 64282	0.0542266	2.38729	157.482	89.4076	-1.7614
2570193	NM_005434 // MALL // mal, T-cell differentiation protein-like // 2q13 // 7851 //	0.0542421	-2.38708	79.4867	108.764	1.36834
3848118	NM_001080452 // GPR108 // G protein-coupled receptor 108 // 19p13.3 // 56927 ///	0.0543112	2.38614	330.579	250.977	-1.31717
3294854	NM_172171 // CAMK2G // calcium/calmodulin-dependent protein kinase (CaM kinase)	0.0543116	2.38614	242.606	178.9	-1.35609
3880629	NM_003650 // CST7 // cystatin F (leukocystatin) // 20p11.21 // 8530 /// BC015507	0.0543302	2.38589	2412.36	1689.43	-1.42791
3638590	NM_018670 // MESP1 // mesoderm posterior 1 homolog (mouse) // 15q26.1 // 55897 /	0.0543968	-2.38499	78.2702	117.126	1.49643
3260985	NM_030971 // SFXN3 // sideroflexin 3 // 10q24.31 // 81855 /// AK093011 // SFXN3	0.0544104	2.3848	256.998	182.627	-1.40723
3230697	NM_015392 // NPDC1 // neural proliferation, differentiation and control, 1 // 9q	0.0544218	-2.38465	126.318	198.613	1.57233
2970942	NM_000493 // COL10A1 // collagen, type X, alpha 1(Schmid metaphyseal chondrodysp	0.0545537	2.38288	46.5266	34.2629	-1.35793
3569200	NM_015994 // ATP6V1D // ATPase, H+ transporting, lysosomal 34kDa, V1 subunit D /	0.0547149	2.38071	94.5687	49.5902	-1.907
3711869	NM_000676 // ADORA2B // adenosine A2b receptor // 17p12-p11.2 // 136 /// BC02572	0.0548004	-2.37957	49.797	62.6963	1.25904
3309602	NM_001005339 // RGS10 // regulator of G-protein signaling 10 // 10q25 // 6001 //	0.0548504	2.3789	276.876	177.885	-1.55649
3005332	NM_014478 // RCP9 // calcitonin gene-related peptide-receptor component protein	0.0548892	2.37838	126.702	94.8896	-1.33526
2951999	NM_020939 // CPNE5 // copine V // 6p21.1 // 57699	0.0549348	-2.37777	95.2572	134.323	1.41011
2439001	AF416904 // FCRL3 // Fc receptor-like 3 // 1q21-q22 // 115352 /// NM_052939 // F	0.0549373	2.37774	330.009	72.1922	-4.57125
2407478	NM_004468 // FHL3 // four and a half LIM domains 3 // 1p34 // 2275	0.0549385	-2.37772	69.9686	126.777	1.81191
3764471	NM_004687 // MTMR4 // myotubularin related protein 4 // 17q22-q23 // 9110	0.0549597	2.37744	152.446	100.109	-1.5228
3647827	NM_024997 // ATF7IP2 // activating transcription factor 7 interacting protein 2	0.0550668	-2.37601	96.3194	163.412	1.69656
2420642	NM_153259 // MCOLN2 // mucolipin 2 // 1p22 // 255231	0.0551617	2.37475	161.35	53.7274	-3.00312
2702610	NM_006884 // SHOX2 // short stature homeobox 2 // 3q25-q26.1 // 6474 /// BC00882	0.0551656	-2.3747	158.537	207.581	1.30935
2316905	NM_080431 // ACTRT2 // actin-related protein T2 // 1p36.32 // 140625	0.0551713	-2.37463	46.0762	66.4683	1.44257
2660648	NM_016302 // CRBN // cereblon // 3p26.3 // 51185 /// AF117230 // CRBN // cereblo	0.055236	2.37377	430.682	253.551	-1.6986
2488596	NM_004097 // EMX1 // empty spiracles homeobox 1 // 2p14-p13 // 2016 /// BC037242	0.0552997	-2.37292	57.6084	104.78	1.81884
3529113	AF527413 // CMTM5 // CKLF-like MARVEL transmembrane domain containing 5 // 14q11	0.0553203	-2.37265	75.8315	128.336	1.69238
2641769	NM_000539 // RHO // rhodopsin (opsin 2, rod pigment) (retinitis pigmentosa 4, au	0.05537	-2.37199	40.3584	68.5324	1.69809
2875348	NM_002198 // IRF1 // interferon regulatory factor 1 // 5q31.1 // 3659 /// AB1030	0.0553747	2.37193	883.552	540.201	-1.6356
2739714	BC041964 // C4orf32 // chromosome 4 open reading frame 32 // 4q25 // 132720 ///	0.055378	-2.37189	482.224	692.193	1.43542
3378732	NM_021173 // POLD4 // polymerase (DNA-directed), delta 4 // 11q13 // 57804 /// A	0.0553873	2.37176	145.883	85.3777	-1.70868
3834405	NM_001815 // CEACAM3 // carcinoembryonic antigen-related cell adhesion molecule	0.0553882	-2.37175	159.382	205.329	1.28829
2427500	NM_006402 // HBXIP // hepatitis B virus x interacting protein // 1p13.3 // 10542	0.0555017	2.37025	169.114	112.356	-1.50516
3317915	NM_003156 // STIM1 // stromal interaction molecule 1 // 11p15.5 // 6786	0.0557079	2.36753	132.312	72.0879	-1.83543
2977471	NM_182503 // ADAT2 // adenosine deaminase, tRNA-specific 2, TAD2 homolog (S. cer	0.0557946	2.3664	138.11	84.7995	-1.62866
3744300	AK092109 // C17orf44 // chromosome 17 open reading frame 44 // 17p13.1 // 284029	0.0558018	2.3663	90.2626	50.079	-1.8024
3361041	NM_000391 // TPP1 // tripeptidyl peptidase I // 11p15 // 1200	0.0558495	2.36567	275.487	163.153	-1.68852
3697712	NM_000353 // TAT // tyrosine aminotransferase // 16q22.1 // 6898 /// BC020707 //	0.0559096	-2.36489	32.8148	51.5806	1.57187
2991150	NM_014399 // TSPAN13 // tetraspanin 13 // 7p21.1 // 27075	0.0561481	-2.36177	570.271	746.19	1.30849
3393311	NM_020693 // DSCAML1 // Down syndrome cell adhesion molecule like 1 // --- // 57	0.0561578	-2.36164	64.0553	101.76	1.58863
3291151	NM_014836 // RHOBTB1 // Rho-related BTB domain containing 1 // 10q21.2 // 9886 /	0.0562695	-2.36019	52.0357	91.2167	1.75296
3855071	NM_012181 // FKBP8 // FK506 binding protein 8, 38kDa // 19p12 // 23770 /// L3703	0.056277	2.36009	182.291	118.703	-1.53569
4017798	NM_012282 // KCNE1L // KCNE1-like // Xq22.3 // 23630	0.0562779	-2.36008	57.3527	88.7275	1.54705
3357279	NM_052875 // VPS26B // vacuolar protein sorting 26 homolog B (S. pombe) // 11q25	0.056358	2.35904	179.594	122.063	-1.47131
2502821	NM_020548 // DBI // diazepam binding inhibitor (GABA receptor modulator, acyl-Co	0.0564524	2.35781	166.282	118.004	-1.40912
2809628	NM_001102575 // SNAG1 // sorting nexin associated golgi protein 1 // 5q11.2 // 1	0.0564766	2.3575	153.597	107.854	-1.42412
3293887	NM_015947 // ASCC1 // activating signal cointegrator 1 complex subunit 1 // 10pt	0.0564966	2.35724	117.611	51.9972	-2.26188
2888674	NM_031300 // MXD3 // MAX dimerization protein 3 // 5q35.3 // 83463 /// BC032586	0.0565011	2.35718	56.904	39.7785	-1.43052
3555817	NM_016423 // ZNF219 // zinc finger protein 219 // 14q11 // 51222 /// NM_00110167	0.0565569	-2.35646	91.0157	131.889	1.44908
3850363	NM_203500 // KEAP1 // kelch-like ECH-associated protein 1 // 19p13.2 // 9817 ///	0.0565714	2.35627	153.792	97.13	-1.58336
3638337	NM_002693 // POLG // polymerase (DNA directed), gamma // 15q25 // 5428	0.056599	2.35592	271.145	173.831	-1.55982
3918535	NM_000628 // IL10RB // interleukin 10 receptor, beta // 21q22.1-q22.2|21q22.11 /	0.0566552	2.35519	246.13	126.657	-1.94329
3987492	---	0.0566603	2.35512	77.4152	46.6229	-1.66046
2622196	NM_001640 // APEH // N-acylaminoacyl-peptide hydrolase // 3p21.31 // 327	0.0566638	2.35508	302.354	172.656	-1.7512
3646349	NM_032349 // NUDT16L1 // nudix (nucleoside diphosphate linked moiety X)-type mot	0.0567118	2.35446	97.8332	81.5508	-1.19966
3121751	NM_033225 // CSMD1 // CUB and Sushi multiple domains 1 // 8p23.2 // 64478 /// AY	0.0567563	-2.35388	42.7008	80.4853	1.88487
2899146	NM_003542 // HIST1H4C // histone cluster 1, H4c // 6p21.3 // 8364 /// BC130560 /	0.0568032	2.35328	276.672	144.009	-1.9212
3560575	NM_018453 // EAPP // E2F-associated phosphoprotein // 14q13.1 // 55837 /// ENST0	0.0568091	2.3532	173.42	96.6173	-1.79492
3861302	NM_001039673 // YIF1B // Yip1 interacting factor homolog B (S. cerevisiae) // 19	0.0568232	2.35302	97.2854	69.4121	-1.40156
2413332	NM_147193 // GLIS1 // GLIS family zinc finger 1 // 1p32.3 // 148979	0.0568243	-2.35301	42.3114	70.9853	1.67769
2843283	BC007317 // B4GALT7 // xylosylprotein beta 1,4-galactosyltransferase, polypeptid	0.0568299	2.35294	89.6569	51.0437	-1.75647
2394726	NM_198681 // PLEKHG5 // pleckstrin homology domain containing, family G (with Rh	0.0568905	-2.35216	291.565	414.289	1.42091
2638017	NM_016589 // C3orf1 // chromosome 3 open reading frame 1 // 3q13.33 // 51300 ///	0.0569209	2.35177	255.815	151.712	-1.68619
3772525	NM_004762 // PSCD1 // pleckstrin homology, Sec7 and coiled-coil domains 1(cytohe	0.0570086	2.35064	1432.4	970.694	-1.47565
2843209	NM_030567 // PRR7 // proline rich 7 (synaptic) // 5q35.3 // 80758 /// BC021240 /	0.0570321	-2.35034	113.671	165.027	1.4518
2969677	NM_002912 // REV3L // REV3-like, catalytic subunit of DNA polymerase zeta (yeast	0.0570326	2.35033	98.1971	38.5534	-2.54704
3336378	NM_006328 // RBM14 // RNA binding motif protein 14 // 11q13.1 // 10432 /// AK292	0.0570882	2.34962	231.969	146.941	-1.57865
3693240	NM_033212 // CCDC102A // coiled-coil domain containing 102A // 16q13 // 92922	0.0571078	-2.34937	106.737	152.944	1.4329
3678516	NM_016256 // NAGPA // N-acetylglucosamine-1-phosphodiester alpha-N-acetylglucosa	0.0571893	2.34832	111.981	71.1165	-1.57461
3735679	NM_144677 // MGAT5B // mannosyl (alpha-1,6-)-glycoprotein beta-1,6-N-acetyl-gluc	0.0572049	-2.34812	171.439	255.826	1.49223
3590709	NM_005090 // PLA2G4B // phospholipase A2, group IVB (cytosolic) // 15q11.2-q21.3	0.0572204	2.34793	217.553	145.35	-1.49675
2549007	NM_198963 // DHX57 // DEAH (Asp-Glu-Ala-Asp/His) box polypeptide 57 // 2p22.1 //	0.0572436	2.34763	94.8222	48.6954	-1.94725
2527131	NM_014140 // SMARCAL1 // SWI/SNF related, matrix associated, actin dependent reg	0.0572567	2.34746	128.876	76.304	-1.68899
3376054	NM_032667 // BSCL2 // Bernardinelli-Seip congenital lipodystrophy 2 (seipin) //	0.0572958	2.34696	149.584	95.5197	-1.566
3261723	NM_024789 // TMEM180 // transmembrane protein 180 // 10q24.32 // 79847 /// AY358	0.0573269	-2.34657	70.0419	100.498	1.43483
2351121	NM_006621 // AHCYL1 // S-adenosylhomocysteine hydrolase-like 1 // 1p13.2 // 1076	0.0573444	2.34634	282.352	161.264	-1.75087
3557504	NM_000257 // MYH7 // myosin, heavy chain 7, cardiac muscle, beta // 14q12 // 462	0.0573663	-2.34606	91.4813	122.095	1.33464
3016262	NM_133457 // EMID2 // EMI domain containing 2 // 7q22.1 // 136227 /// ENST000003	0.0573771	-2.34593	82.4598	121.89	1.47817
2884216	NM_144726 // RNF145 // ring finger protein 145 // 5q33.3 // 153830 /// BX537635	0.0573916	2.34574	282.915	171.855	-1.64625
3315658	NM_006435 // IFITM2 // interferon induced transmembrane protein 2 (1-8D) // 11p1	0.0574014	2.34562	41.7984	33.4919	-1.24801
3591838	NM_138423 // CASC4 // cancer susceptibility candidate 4 // 15q15.3 // 113201 ///	0.0574589	2.34488	275.442	194.117	-1.41895
3474418	BC052611 // PXN // paxillin // 12q24.31 // 5829	0.0575122	-2.34421	74.3017	100.077	1.3469
2413203	NM_004631 // LRP8 // low density lipoprotein receptor-related protein 8, apolipo	0.0575386	-2.34387	75.6984	118.768	1.56896
3815649	NM_001280 // CIRBP // cold inducible RNA binding protein // 19p13.3 // 1153 ///	0.0575495	2.34373	1382.75	1205.43	-1.14711
3545130	NM_014909 // VASH1 // vasohibin 1 // 14q24.3 // 22846 /// BC051896 // VASH1 // v	0.0575618	-2.34358	95.4721	134.426	1.40802
3961955	NM_032758 // PHF5A // PHD finger protein 5A // 22q13.2 // 84844	0.0576473	2.34249	204.947	169.858	-1.20658
3060182	NM_000927 // ABCB1 // ATP-binding cassette, sub-family B (MDR/TAP), member 1 //	0.0576725	-2.34217	391.507	710.597	1.81503
4013549	NM_004867 // ITM2A // integral membrane protein 2A // Xq13.3-Xq21.2 // 9452	0.0577015	2.3418	173.172	96.2356	-1.79946
2587747	NM_004882 // CIR // CBF1 interacting corepressor // 2q31.1 // 9541 /// BC015040	0.0577693	2.34094	200.592	114.052	-1.75878
2673181	NM_002673 // PLXNB1 // plexin B1 // 3p21.31 // 5364 /// AK092609 // PLXNB1 // pl	0.057779	-2.34082	80.0401	128.133	1.60087
3967018	NM_004042 // ARSF // arylsulfatase F // Xp22.3 // 416 /// BC022389 // ARSF // ar	0.0578236	-2.34026	82.6308	126.105	1.52613
3168160	NM_003995 // NPR2 // natriuretic peptide receptor B/guanylate cyclase B (atriona	0.0578363	-2.3401	57.9655	93.9522	1.62083
2340078	NM_020925 // CACHD1 // cache domain containing 1 // 1p31.3 // 57685 /// BC039301	0.0580997	-2.33677	39.0936	63.8288	1.63272
3118838	---	0.0581004	-2.33677	43.9934	68.1814	1.54981
3018866	NM_012328 // DNAJB9 // DnaJ (Hsp40) homolog, subfamily B, member 9 // 7q31|14q24	0.0581183	-2.33654	180.878	229.887	1.27095
2765590	NM_015230 // CENTD1 // centaurin, delta 1 // 4p14 // 116984 /// ENST00000303965	0.0582295	2.33514	722.593	378.955	-1.9068
3190737	NM_018201 // TBC1D13 // TBC1 domain family, member 13 // 9q34.11 // 54662	0.0582671	2.33467	102.972	57.5615	-1.7889
2813060	NM_181523 // PIK3R1 // phosphoinositide-3-kinase, regulatory subunit 1 (p85 alph	0.0582743	2.33458	1287.68	627.872	-2.05086
2787459	NM_003866 // INPP4B // inositol polyphosphate-4-phosphatase, type II, 105kDa //	0.0583375	2.33379	157.641	43.9274	-3.58868
3328389	NM_000401 // EXT2 // exostoses (multiple) 2 // 11p12-p11 // 2132 /// NM_207122 /	0.0583554	2.33357	201.866	147.626	-1.36741
3891664	NM_177980 // CDH26 // cadherin-like 26 // 20q13.2-q13.33 // 60437 /// NM_021810	0.0584009	-2.33299	44.4572	73.3119	1.64904
2495410	NM_001298 // CNGA3 // cyclic nucleotide gated channel alpha 3 // 2q11.2 // 1261	0.0584181	-2.33278	45.7912	65.7094	1.43498
3506093	BC041392 // FAM123A // family with sequence similarity 123A // 13q12.13 // 21928	0.0584207	-2.33275	279.703	334.183	1.19478
3325052	BC047775 // C11orf46 // chromosome 11 open reading frame 46 // 11p14.1 // 120534	0.0584996	-2.33176	191.903	262.459	1.36766
2391150	NM_004195 // TNFRSF18 // tumor necrosis factor receptor superfamily, member 18 /	0.0585156	-2.33156	67.6944	112.196	1.65739
3692280	NM_024336 // IRX3 // iroquois homeobox 3 // 16q12.2 // 79191 /// BC034328 // IRX	0.0585823	-2.33073	61.723	104.649	1.69546
3673369	NM_153813 // ZFPM1 // zinc finger protein, multitype 1 // 16q24.2 // 161882 ///	0.0585992	-2.33052	188.123	312.505	1.66117
3958045	CT841517 // C22orf30 // chromosome 22 open reading frame 30 // 22q12.2-q12.3 //	0.0586008	2.3305	125.021	97.6359	-1.28048
3564027	NM_021818 // SAV1 // salvador homolog 1 (Drosophila) // 14q13-q23 // 60485 /// B	0.0586162	2.33031	166.432	87.9047	-1.89332
3402398	NM_018173 // PLEKHG6 // pleckstrin homology domain containing, family G (with Rh	0.0587215	-2.32899	168.89	271.265	1.60616
3704567	NM_005187 // CBFA2T3 // core-binding factor, runt domain, alpha subunit 2; trans	0.0587883	-2.32816	232.331	356.669	1.53517
3613300	NM_030922 // NIPA2 // non imprinted in Prader-Willi/Angelman syndrome 2 // 15q11	0.0587937	2.3281	315.288	191.308	-1.64807
3950602	NM_052839 // PANX2 // pannexin 2 // 22q13.33 // 56666	0.0588185	-2.32779	45.1902	70.4429	1.55881
3675935	NM_001287 // CLCN7 // chloride channel 7 // 16p13 // 1186 /// AK128285 // CLCN7	0.0588344	2.32759	197.953	121.328	-1.63156
3945914	NM_001675 // ATF4 // activating transcription factor 4 (tax-responsive enhancer	0.0588546	2.32734	193.281	133.82	-1.44434
2903588	NM_014260 // PFDN6 // prefoldin subunit 6 // 6p21.3 // 10471	0.0588582	2.3273	240.172	187.43	-1.28139
3695235	BC126109 // CCDC79 // coiled-coil domain containing 79 // 16q22.1 // 283847 ///	0.0589396	2.32629	66.2204	26.9359	-2.45844
3837504	NM_003009 // SEPW1 // selenoprotein W, 1 // 19q13.3 // 6415 /// BC039597 // SEPW	0.0590606	2.32479	325.612	234.323	-1.38958
3683430	NM_001002911 // GPR139 // G protein-coupled receptor 139 // 16p12.3 // 124274	0.0590827	-2.32451	166.903	252.511	1.51292
3212728	BC060815 // AGTPBP1 // ATP/GTP binding protein 1 // 9q21.33 // 23287 /// NM_0152	0.0591665	2.32348	216.974	125.788	-1.72491
3838683	NM_000951 // PRRG2 // proline rich Gla (G-carboxyglutamic acid) 2 // 19q13.33 //	0.0592404	-2.32257	69.918	117.737	1.68392
2907754	NM_015089 // PARC // p53-associated parkin-like cytoplasmic protein // 6p21.1 //	0.0592619	2.3223	124.232	65.8751	-1.88587
2606658	NM_148961 // OTOS // otospiralin // 2q37.3 // 150677	0.059274	-2.32215	171.393	249.704	1.45691
3351688	NM_006760 // UPK2 // uroplakin 2 // 11q23 // 7379 /// AF000562 // UPK2 // uropla	0.0592878	-2.32198	52.5948	73.5055	1.39758
3472183	NM_004658 // RASAL1 // RAS protein activator like 1 (GAP1 like) // 12q23-q24 //	0.0594461	-2.32003	151.241	223.115	1.47523
3658561	---	0.0594815	-2.3196	65.141	97.0555	1.48993
2461999	NM_000081 // LYST // lysosomal trafficking regulator // 1q42.1-q42.2 // 1130 ///	0.0596797	2.31717	509.13	232.956	-2.18552
3007968	NM_182504 // WBSCR28 // Williams-Beuren syndrome chromosome region 28 // 7q11.23	0.0597044	-2.31687	55.0528	72.9664	1.32539
3825838	NM_198537 // FLJ44968 // FLJ44968 protein // 19p13.11 // 374887 /// AK126916 //	0.059729	-2.31657	142.721	203.27	1.42425
3179706	NM_006648 // WNK2 // WNK lysine deficient protein kinase 2 // 9q22.3 // 65268 //	0.0597317	-2.31654	84.0419	142.319	1.69343
3817984	NM_002967 // SAFB // scaffold attachment factor B // 19p13.3-p13.2 // 6294	0.0597581	2.31621	410.22	272.087	-1.50768
3082248	NM_020728 // FAM62B // family with sequence similarity 62 (C2 domain containing)	0.0597607	2.31618	328.982	175.356	-1.87608
3414296	NM_000486 // AQP2 // aquaporin 2 (collecting duct) // 12q12-q13 // 359	0.0599518	-2.31385	49.7472	86.5124	1.73904
3618736	NM_005739 // RASGRP1 // RAS guanyl releasing protein 1 (calcium and DAG-regulate	0.0599563	2.31379	654.101	390.294	-1.67592
3932131	NM_003720 // PSMG1 // proteasome (prosome, macropain) assembly chaperone 1 // 21	0.0599683	2.31365	100.372	53.0095	-1.89347
2878809	NM_022481 // CENTD3 // centaurin, delta 3 // 5q31.3 // 64411 /// AK001579 // CEN	0.0600078	-2.31317	82.0935	144.676	1.76233
3381806	---	0.0600208	-2.31301	74.2982	103.473	1.39267
3892067	NM_001794 // CDH4 // cadherin 4, type 1, R-cadherin (retinal) // 20q13.3 // 1002	0.0600374	-2.31281	58.8941	95.453	1.62076
4009288	NM_004493 // HSD17B10 // hydroxysteroid (17-beta) dehydrogenase 10 // Xp11.2 //	0.0600533	2.31262	200.772	134.751	-1.48995
3319045	NM_014469 // RBMXL2 // RNA binding motif protein, X-linked-like 2 // 11p15 // 27	0.0600714	-2.31239	248.007	370.66	1.49456
3251068	NM_022124 // CDH23 // cadherin-like 23 // 10q21-q22 // 64072 /// BC065284 // CDH	0.0600786	-2.31231	57.3055	92.8061	1.6195
2328320	BC064633 // TINAGL1 // tubulointerstitial nephritis antigen-like 1 // 1p35.2 //	0.0601341	-2.31163	278.871	395.415	1.41791
3105777	NM_007013 // WWP1 // WW domain containing E3 ubiquitin protein ligase 1 // 8q21	0.0601603	2.31132	259.919	126.14	-2.06055
2452187	NM_006338 // LRRN2 // leucine rich repeat neuronal 2 // 1q32.1 // 10446 /// NM_2	0.0601776	-2.31111	191.74	255.876	1.33449
2890517	NM_175062 // RASGEF1C // RasGEF domain family, member 1C // 5q35.3 // 255426 ///	0.0602247	-2.31053	145.772	224.012	1.53673
3489418	NM_031915 // SETDB2 // SET domain, bifurcated 2 // 13q14 // 83852 /// AB209349 /	0.0602792	2.30987	143.203	74.4697	-1.92298
2714200	NM_002477 // MYL5 // myosin, light chain 5, regulatory // 4p16.3 // 4636 /// BC0	0.0602821	2.30984	80.2141	44.5626	-1.80003
2374414	NM_005298 // GPR25 // G protein-coupled receptor 25 // 1q32.1 // 2848	0.0602841	-2.30981	131.315	169.487	1.29069
3894601	NM_000801 // FKBP1A // FK506 binding protein 1A, 12kDa // 20p13 // 2280 /// NM_0	0.0603258	2.30931	112.652	62.1237	-1.81336
3656527	NM_000294 // PHKG2 // phosphorylase kinase, gamma 2 (testis) // 16p12.1-p11.2 //	0.060385	2.30859	135.326	89.5045	-1.51195
2922881	NM_173560 // RFXDC1 // regulatory factor X domain containing 1 // 6q22.2 // 2225	0.0604554	-2.30774	66.5857	90.8875	1.36497
3378007	NM_031450 // C11orf68 // chromosome 11 open reading frame 68 // 11q13.1 // 83638	0.0604764	2.30749	155.516	119.297	-1.3036
3127584	NM_004430 // EGR3 // early growth response 3 // 8p23-p21 // 1960	0.0605006	2.3072	65.0348	44.9498	-1.44683
3642707	NM_032039 // ITFG3 // integrin alpha FG-GAP repeat containing 3 // 16p13.3 // 83	0.060504	2.30716	207.255	133.079	-1.55738
3441190	NM_020996 // FGF6 // fibroblast growth factor 6 // 12p13 // 2251	0.0605769	2.30628	79.2596	50.1614	-1.58009
3013894	NM_005222 // DLX6 // distal-less homeobox 6 // 7q22 // 1750 /// ENST00000007660	0.0606409	-2.30551	43.7619	72.591	1.65877
3825650	NM_015329 // KIAA0892 // KIAA0892 // 19p13.11 // 23383 /// BC063863 // KIAA0892	0.0606478	2.30543	166.062	119.021	-1.39523
2607568	NM_006614 // CHL1 // cell adhesion molecule with homology to L1CAM (close homolo	0.060678	-2.30506	39.6484	67.0847	1.69199
2953866	NM_001760 // CCND3 // cyclin D3 // 6p21 // 896 /// AK096276 // CCND3 // cyclin D	0.0606946	2.30486	258.08	207.436	-1.24414
2989764	NM_152745 // NXPH1 // neurexophilin 1 // 7p22 // 30010 /// AK095624 // NXPH1 //	0.0607091	-2.30469	65.2778	89.0362	1.36396
3569926	NM_003861 // WDR22 // WD repeat domain 22 // 14q23-q24.1 // 8816 /// BC022967 //	0.0608715	2.30274	329.098	247.419	-1.33013
3867287	NM_145807 // LOC126147 // hypothetical protein BC018697 // 19q13.33 // 126147	0.060875	-2.3027	65.4158	107.724	1.64675
2402691	NM_173574 // ZNF683 // zinc finger protein 683 // 1p36.11 // 257101	0.0608987	2.30241	443.643	119.865	-3.70119
2882555	NM_018691 // C5orf3 // chromosome 5 open reading frame 3 // 5q31-q33 // 10827	0.0609083	2.3023	117.819	71.9919	-1.63656
3773801	NM_178519 // C17orf55 // chromosome 17 open reading frame 55 // 17q25.3 // 28418	0.0609105	-2.30227	74.0836	107.122	1.44596
3303059	AF327403 // SLC25A28 // solute carrier family 25, member 28 // 10q23-q24 // 8189	0.0609792	2.30145	122.084	68.2549	-1.78865
3848984	NM_032152 // PRAM1 // PML-RARA regulated adaptor molecule 1 // 19p13.2 // 84106	0.0610523	-2.30058	87.8324	125.405	1.42778
3737647	NM_024591 // CHMP6 // chromatin modifying protein 6 // 17q25.3 // 79643	0.0610778	2.30027	138.978	92.283	-1.506
3819104	NM_174894 // TRAPPC5 // trafficking protein particle complex 5 // 19p13.2 // 126	0.0611163	2.29981	241.466	175.884	-1.37287
3929931	NM_001697 // ATP5O // ATP synthase, H+ transporting, mitochondrial F1 complex, O	0.0611273	2.29968	655.092	562.229	-1.16517
3847873	NM_024103 // SLC25A23 // solute carrier family 25 (mitochondrial carrier; phosph	0.061135	2.29959	174.066	106.029	-1.64169
3150844	NM_021021 // SNTB1 // syntrophin, beta 1 (dystrophin-associated protein A1, 59kD	0.0611778	2.29908	66.3468	42.2735	-1.56947
3664924	NM_005182 // CA7 // carbonic anhydrase VII // 16q22.1 // 766 /// AY075019 // CA7	0.0611934	2.29889	200.706	132.846	-1.51082
2585701	NM_013233 // STK39 // serine threonine kinase 39 (STE20/SPS1 homolog, yeast) //	0.0611973	2.29885	318.031	220.24	-1.44402
3403015	NM_001975 // ENO2 // enolase 2 (gamma, neuronal) // 12p13 // 2026 /// AK290525 /	0.0612012	2.2988	208.632	140.904	-1.48067
2899152	BC085010 // HIST1H2AC // histone cluster 1, H2ac // 6p21.3 // 8334 /// NM_003512	0.0612405	2.29833	778.059	466.108	-1.66927
3675020	NM_183337 // RGS11 // regulator of G-protein signaling 11 // 16p13.3 // 8786 ///	0.0612619	-2.29808	56.397	90.1023	1.59765
3958005	CT841517 // C22orf30 // chromosome 22 open reading frame 30 // 22q12.2-q12.3 //	0.0613185	2.2974	113.927	78.8411	-1.44502
3315181	NM_015722 // DRD1IP // dopamine receptor D1 interacting protein // 10q26.3 // 50	0.0613528	-2.29699	115.796	171.909	1.48459
2907730	NM_003131 // SRF // serum response factor (c-fos serum response element-binding	0.0614723	2.29557	150.797	110.273	-1.36749
2931763	NM_000125 // ESR1 // estrogen receptor 1 // 6q25.1 // 2099 /// M12674 // ESR1 //	0.06151	2.29513	83.0713	65.3243	-1.27168
3646366	NM_139170 // C16orf71 // chromosome 16 open reading frame 71 // 16p13.3 // 14656	0.0615692	-2.29443	59.8611	93.3602	1.55961
2752006	NM_003864 // SAP30 // Sin3A-associated protein, 30kDa // 4q34.1 // 8819	0.0616177	2.29385	128.136	99.321	-1.29012
3413875	NM_005480 // TROAP // trophinin associated protein (tastin) // 12q13.12 // 10024	0.0617374	-2.29244	70.0085	120.365	1.71929
3742652	NM_002532 // NUP88 // nucleoporin 88kDa // 17p13.2 // 4927	0.0617473	2.29232	174.463	90.2597	-1.9329
3902489	NM_138578 // BCL2L1 // BCL2-like 1 // 20q11.21 // 598 /// NM_001191 // BCL2L1 //	0.0617484	2.29231	160.706	104.406	-1.53923
3042952	NM_018951 // HOXA10 // homeobox A10 // 7p15-p14 // 3206 /// BC013971 // HOXA10 /	0.0618294	-2.29135	251.048	372.844	1.48515
2400193	NM_024544 // C1orf166 // chromosome 1 open reading frame 166 // 1p36.12 // 79594	0.0619714	2.28968	151.581	116.284	-1.30353
3089401	NM_005605 // PPP3CC // protein phosphatase 3 (formerly 2B), catalytic subunit, g	0.062186	2.28716	314.726	209.374	-1.50318
3761714	NM_031498 // GNGT2 // guanine nucleotide binding protein (G protein), gamma tran	0.062306	2.28575	59.9678	37.0698	-1.6177
3359432	NM_000076 // CDKN1C // cyclin-dependent kinase inhibitor 1C (p57, Kip2) // 11p15	0.0624035	-2.28461	600.341	764.299	1.27311
2502842	BC046362 // TMEM37 // transmembrane protein 37 // 2q14.2 // 140738 /// NM_183240	0.0624457	-2.28412	47.2902	67.8971	1.43575
3982612	NM_032553 // GPR174 // G protein-coupled receptor 174 // Xq21.1 // 84636	0.0624704	2.28383	904.197	725.923	-1.24558
3031399	NM_173680 // ZNF775 // zinc finger protein 775 // 7q36.1 // 285971 /// ENST00000	0.0625669	-2.28271	104.389	146.465	1.40308
3824983	NM_017712 // PGPEP1 // pyroglutamyl-peptidase I // 19p13.11 // 54858	0.0626841	2.28134	72.3671	45.6991	-1.58356
2941690	NM_004752 // GCM2 // glial cells missing homolog 2 (Drosophila) // 6p23 // 9247	0.062687	-2.28131	36.8356	56.5255	1.53453
3697183	NM_138383 // ABBA-1 // actin-bundling protein with BAIAP2 homology // 16q22.1 //	0.062701	-2.28115	94.7143	160.308	1.69255
4026956	NM_005334 // HCFC1 // host cell factor C1 (VP16-accessory protein) // Xq28 // 30	0.0627141	2.28099	314.614	233.519	-1.34727
3337390	ENST00000265686 // TCIRG1 // T-cell, immune regulator 1, ATPase, H+ transporting	0.0627569	2.2805	263.439	201.219	-1.30922
3859899	NM_024660 // TMEM149 // transmembrane protein 149 // 19q13.12 // 79713 /// BC031	0.0628339	2.2796	226.878	123.303	-1.84001
3770505	NM_173477 // USH1G // Usher syndrome 1G (autosomal recessive) // 17q25.1 // 1245	0.062936	-2.27842	224.43	344.599	1.53544
3861581	NM_001398 // ECH1 // enoyl Coenzyme A hydratase 1, peroxisomal // 19q13.1 // 189	0.0629573	2.27817	604.591	437.797	-1.38098
3535000	NM_001663 // ARF6 // ADP-ribosylation factor 6 // 14q21.3 // 382 /// BC008918 //	0.0629935	2.27775	606.442	508.957	-1.19154
2391744	NM_024011 // CDC2L2 // cell division cycle 2-like 2 (PITSLRE proteins) // 1p36.3	0.0630268	-2.27737	64.7152	105.914	1.63662
3064591	NM_016068 // FIS1 // fission 1 (mitochondrial outer membrane) homolog (S. cerevi	0.0630518	2.27708	148.775	94.5821	-1.57298
3336554	NM_005133 // RCE1 // RCE1 homolog, prenyl protein peptidase (S. cerevisiae) // 1	0.0631161	2.27634	154.551	107.13	-1.44266
3676262	NM_016332 // SEPX1 // selenoprotein X, 1 // 16p13.3 // 51734 /// ENST00000361871	0.063189	2.2755	121.091	93.469	-1.29552
3742513	NM_213726 // INCA1 // inhibitor of CDK interacting with cyclin A1 // 17p13.2 //	0.0631951	-2.27543	60.5871	87.1967	1.4392
2574752	NM_000122 // ERCC3 // excision repair cross-complementing rodent repair deficien	0.0632264	2.27507	186.508	102.232	-1.82437
3043165	NM_152740 // HIBADH // 3-hydroxyisobutyrate dehydrogenase // 7p15.2 // 11112	0.0632328	2.27499	162.939	106.02	-1.53687
3351300	NM_000073 // CD3G // CD3g molecule, gamma (CD3-TCR complex) // 11q23 // 917	0.0632597	2.27468	1218.02	909.253	-1.33958
2603460	NM_005381 // NCL // nucleolin // 2q12-qter // 4691 /// BC006516 // NCL // nucleo	0.0633649	2.27347	745.708	456.278	-1.63433
3866117	NM_145056 // DACT3 // dapper, antagonist of beta-catenin, homolog 3 (Xenopus lae	0.0633681	2.27344	284.867	193.061	-1.47553
2711610	NM_130830 // LRRC15 // leucine rich repeat containing 15 // 3q29 // 131578	0.0633866	-2.27322	86.0887	121.995	1.41708
2693937	NM_016372 // GPR175 // G protein-coupled receptor 175 // 3q21.2 // 131601 /// AK	0.0634379	2.27263	252.653	164.915	-1.53202
2565579	NM_016466 // ANKRD39 // ankyrin repeat domain 39 // 2q11.2 // 51239	0.063522	2.27167	202.273	118.917	-1.70096
3039177	NM_004956 // ETV1 // ets variant gene 1 // 7p21.3 // 2115 /// BC098403 // ETV1 /	0.0635278	-2.2716	30.2157	46.0921	1.52543
3655723	NM_017458 // MVP // major vault protein // 16p13.1-p11.2 // 9961 /// NM_005115 /	0.0636186	2.27056	314.44	202.419	-1.55341
3333711	NM_001012661 // SLC3A2 // solute carrier family 3 (activators of dibasic and neu	0.0636289	-2.27044	1276.26	1791.16	1.40345
2396781	AF157482 // MAD2L2 // MAD2 mitotic arrest deficient-like 2 (yeast) // 1p36 // 10	0.0637454	2.26911	113.811	62.3669	-1.82486
3293435	NM_005041 // PRF1 // perforin 1 (pore forming protein) // 10q22 // 5551 /// NM_0	0.0637504	-2.26905	2618.61	3294.64	1.25816
4009238	NM_006306 // SMC1A // structural maintenance of chromosomes 1A // Xp11.22-p11.21	0.0638922	2.26744	301.684	203.259	-1.48423
2601648	NM_014689 // DOCK10 // dedicator of cytokinesis 10 // 2q36.2 // 55619 /// ENST00	0.0638922	2.26744	309.782	170.74	-1.81435
2934801	NM_005922 // MAP3K4 // mitogen-activated protein kinase kinase kinase 4 // 6q26	0.0638958	-2.2674	188.867	266.28	1.40988
3978620	NM_014481 // APEX2 // APEX nuclease (apurinic/apyrimidinic endonuclease) 2 // Xp	0.0639128	2.2672	70.94	51.2288	-1.38477
2348962	NM_022049 // GPR88 // G protein-coupled receptor 88 // 1p21.3 // 54112	0.0640126	-2.26607	54.3563	84.1737	1.54855
3558071	NM_004581 // RABGGTA // Rab geranylgeranyltransferase, alpha subunit // 14q11.2	0.0640312	2.26585	124.832	69.8416	-1.78736
2344393	NM_182948 // PRKACB // protein kinase, cAMP-dependent, catalytic, beta // 1p36.1	0.0641648	2.26434	579.044	289.083	-2.00304
3697125	NM_015386 // COG4 // component of oligomeric golgi complex 4 // 16q22.1 // 25839	0.06417	2.26428	151.331	83.8258	-1.80531
3978424	NM_058163 // TSR2 // TSR2, 20S rRNA accumulation, homolog (S. cerevisiae) // Xp1	0.0642316	2.26358	144.46	95.8842	-1.50661
3904747	NM_002895 // RBL1 // retinoblastoma-like 1 (p107) // 20q11.2 // 5933 /// NM_1834	0.0642514	2.26335	104.966	48.1434	-2.18029
3415857	NM_012291 // ESPL1 // extra spindle pole bodies homolog 1 (S. cerevisiae) // 12q	0.0642729	-2.26311	100.769	142.596	1.41507
2462589	AF333388 // MT1P2 // metallothionein 1 pseudogene 2 // 1q43 // 645745 /// NM_005	0.0642742	-2.2631	39.129	71.4993	1.82727
2842194	NM_006650 // CPLX2 // complexin 2 // 5q35.2 // 10814 /// NM_001008220 // CPLX2 /	0.0642756	-2.26308	148.635	208.944	1.40575
3468925	NM_006166 // NFYB // nuclear transcription factor Y, beta // 12q22-q23 // 4801	0.0643048	2.26275	139.855	98.5294	-1.41943
3883309	NM_007186 // CEP250 // centrosomal protein 250kDa // 20q11.22-q12 // 11190 /// N	0.0643474	2.26227	102.403	61.2787	-1.6711
3558375	AY372494 // GZMB // granzyme B (granzyme 2, cytotoxic T-lymphocyte-associated se	0.0643865	2.26183	1311.69	692.793	-1.89333
3663287	NM_020465 // NDRG4 // NDRG family member 4 // 16q21-q22.1 // 65009 /// NM_022910	0.0644391	-2.26123	48.5502	69.6771	1.43516
2986350	NM_005618 // DLL1 // delta-like 1 (Drosophila) // 6q27 // 28514 /// AF196571 //	0.064449	-2.26112	139.569	210.978	1.51164
3645626	NM_001012631 // IL32 // interleukin 32 // 16p13.3 // 9235 /// NM_004221 // IL32	0.0644791	2.26078	1686.13	980.237	-1.72012
3744680	BC028212 // PIK3R5 // phosphoinositide-3-kinase, regulatory subunit 5, p101 // 1	0.0645942	2.25948	290.986	195.304	-1.48991
2888304	NM_007097 // CLTB // clathrin, light chain (Lcb) // 4q2-q3|5q35 // 1212 /// M204	0.0646895	2.25841	123.73	73.3002	-1.68799
3294499	NM_021132 // PPP3CB // protein phosphatase 3 (formerly 2B), catalytic subunit, b	0.0647451	2.25778	232.107	122.535	-1.8942
3986261	NM_194463 // RNF128 // ring finger protein 128 // Xq22.3 // 79589 /// NM_024539	0.0647503	-2.25772	46.2929	69.1833	1.49447
2948547	NM_007243 // NRM // nurim (nuclear envelope membrane protein) // 6p21.33 // 1127	0.0647631	2.25758	69.4057	52.2017	-1.32957
2901970	ENST00000376575 // DDR1 // discoidin domain receptor family, member 1 (DDR1), tr	0.0647807	-2.25738	253.745	368.541	1.45241
3624513	NM_018728 // MYO5C // myosin VC // 15q21 // 55930 /// BC064841 // MYO5C // myosi	0.0647985	-2.25718	37.3114	70.3744	1.88614
2565143	NM_020151 // STARD7 // StAR-related lipid transfer (START) domain containing 7 /	0.0648115	2.25704	356.987	258.11	-1.38308
3911795	NM_001001977 // ATP5E // ATP synthase, H+ transporting, mitochondrial F1 complex	0.0648223	-2.25691	51.6708	82.522	1.59707
2438207	NM_005920 // MEF2D // myocyte enhancer factor 2D // 1q12-q23 // 4209 /// BC04094	0.0649576	2.2554	519.114	373.457	-1.39002
3538555	NM_021003 // PPM1A // protein phosphatase 1A (formerly 2C), magnesium-dependent,	0.0650459	2.25441	140.024	86.5167	-1.61847
3158011	NM_032789 // PARP10 // poly (ADP-ribose) polymerase family, member 10 // 8q24.3	0.0650992	2.25381	271.269	135.247	-2.00573
2622638	BC016995 // GNAI2 // guanine nucleotide binding protein (G protein), alpha inhib	0.0651409	2.25335	486.991	331.385	-1.46956
3676127	NM_023936 // MRPS34 // mitochondrial ribosomal protein S34 // 16p13.3 // 65993	0.0652992	2.25158	178.289	130.197	-1.36938
2901620	NM_005516 // HLA-E // major histocompatibility complex, class I, E // 6p21.3 //	0.0653116	2.25144	2276.59	1623.94	-1.40189
2549092	NM_005633 // SOS1 // son of sevenless homolog 1 (Drosophila) // 2p22-p21 // 6654	0.0653428	2.25109	228.846	81.0364	-2.82399
3439603	NM_005056 // JARID1A // jumonji, AT rich interactive domain 1A // 12p11 // 5927	0.0653438	2.25108	319.861	195.262	-1.63811
3101622	NM_015169 // RRS1 // RRS1 ribosome biogenesis regulator homolog (S. cerevisiae)	0.0653522	2.25099	72.0274	41.0771	-1.75347
2581000	NM_004543 // NEB // nebulin // 2q22 // 4703 /// ENST00000397345 // NEB // nebuli	0.0654504	-2.2499	89.2761	132.031	1.47891
3386737	NM_020179 // C11orf75 // chromosome 11 open reading frame 75 // 11q13.3-q23.3 //	0.0655376	-2.24893	73.7282	108.151	1.46689
3378895	NM_004910 // PITPNM1 // phosphatidylinositol transfer protein, membrane-associat	0.0655598	2.24868	96.188	49.7584	-1.9331
2323172	NM_032880 // IGSF21 // immunoglobin superfamily, member 21 // 1p36.13 // 84966 /	0.0656649	-2.24752	98.623	148.906	1.50985
2758870	NM_018659 // CYTL1 // cytokine-like 1 // 4p16-p15 // 54360	0.065691	-2.24723	37.9829	62.808	1.65359
2437094	NM_173852 // KRTCAP2 // keratinocyte associated protein 2 // 1q22 // 200185 ///	0.0657172	2.24694	270.092	208.96	-1.29255
3053691	NM_000181 // GUSB // glucuronidase, beta // 7q21.11 // 2990 /// AK096764 // GUSB	0.0659059	2.24485	136.688	84.3858	-1.6198
3226041	NM_170600 // SH2D3C // SH2 domain containing 3C // 9q34.11 // 10044 /// NM_00548	0.065927	2.24462	101.477	71.2971	-1.4233
2525272	NM_015040 // PIP5K3 // phosphatidylinositol-3-phosphate/phosphatidylinositol 5-k	0.0660369	2.24341	165.731	79.0064	-2.09769
3334087	NM_024771 // NAT11 // N-acetyltransferase 11 // 11q13.1 // 79829	0.0661979	2.24164	131.843	92.8688	-1.41967
3003153	NM_001483 // GBAS // glioblastoma amplified sequence // 7p12 // 2631 /// AK12503	0.0662377	2.2412	109.429	47.8708	-2.28593
3687405	NM_031478 // FAM57B // family with sequence similarity 57, member B // 16p11.2 /	0.0662501	-2.24106	31.8201	47.3689	1.48865
3633236	NM_017793 // RPP25 // ribonuclease P/MRP 25kDa subunit // 15q24.1 // 54913	0.0662839	-2.24069	29.9158	44.0786	1.47342
3851703	NM_024038 // C19orf43 // chromosome 19 open reading frame 43 // 19p13.13 // 7900	0.0662941	2.24058	1027.14	781.381	-1.31451
3661152	NM_001080432 // FTO // fat mass and obesity associated // 16q12.2 // 79068 /// B	0.0664218	2.23918	424.362	336.828	-1.25988
2328841	NM_005356 // LCK // lymphocyte-specific protein tyrosine kinase // 1p34.3 // 393	0.066514	2.23817	835.979	543.299	-1.53871
2779486	BC103743 // H2AFZ // H2A histone family, member Z // 4q24 // 3015 /// NM_002106	0.0667325	2.23579	477.341	348.386	-1.37015
3476012	NM_022782 // MPHOSPH9 // M-phase phosphoprotein 9 // 12q24.31 // 10198 /// AK096	0.0667569	2.23552	104.553	49.1851	-2.12572
2948485	NM_003587 // DHX16 // DEAH (Asp-Glu-Ala-His) box polypeptide 16 // 6p21.3 // 844	0.0668434	2.23458	150.799	85.6954	-1.75971
3821301	NM_145295 // ZNF627 // zinc finger protein 627 // 19p13.2 // 199692 /// ENST0000	0.0669407	2.23352	52.2596	30.7554	-1.6992
2997907	NM_017549 // EPDR1 // ependymin related protein 1 (zebrafish) // 7p14.1 // 54749	0.0669937	2.23295	72.5787	51.6848	-1.40426
3275922	NM_006257 // PRKCQ // protein kinase C, theta // 10p15 // 5588 /// L01087 // PRK	0.0670286	2.23257	398.639	246.624	-1.61639
3822195	NM_052876 // BTBD14B // BTB (POZ) domain containing 14B // 19p13.13 // 112939	0.0670385	2.23246	82.6539	52.7566	-1.5667
3754227	NM_025109 // MYO19 // myosin XIX // 17q12 // 80179 /// NM_001033580 // MYO19 //	0.0670392	2.23245	91.2333	43.6949	-2.08796
3753452	NM_001014445 // NLE1 // notchless homolog 1 (Drosophila) // 17q12 // 54475 /// N	0.0672225	2.23047	76.4012	45.4072	-1.68258
2767378	NM_006095 // ATP8A1 // ATPase, aminophospholipid transporter (APLT), class I, ty	0.0672727	2.22993	352.722	194.541	-1.8131
3642815	NM_005009 // NME4 // non-metastatic cells 4, protein expressed in // 16p13.3 //	0.0673073	2.22955	84.8051	61.7722	-1.37287
2990446	AB067492 // SCIN // scinderin // 7p21.3 // 85477	0.0673147	-2.22947	63.3871	87.303	1.3773
3729501	NM_181707 // C17orf64 // chromosome 17 open reading frame 64 // 17q23.2 // 12477	0.0673459	-2.22914	30.6126	38.4917	1.25738
2353021	NM_003176 // SYCP1 // synaptonemal complex protein 1 // 1p13-p12 // 6847 /// D67	0.0673538	-2.22905	41.5865	69.5361	1.67208
2434575	NM_004079 // CTSS // cathepsin S // 1q21 // 1520 /// M90696 // CTSS // cathepsin	0.0673545	2.22904	504.113	258.552	-1.94976
3338968	NM_018161 // NADSYN1 // NAD synthetase 1 // 11q13.4 // 55191 /// AL512694 // NAD	0.0674447	2.22807	197.731	131.67	-1.50172
3176933	NM_001001551 // C9orf103 // chromosome 9 open reading frame 103 // 9q21-q22 // 4	0.0674451	2.22807	64.3593	33.2506	-1.93558
2383176	NM_001003665 // C1orf95 // chromosome 1 open reading frame 95 // 1q42.12 // 3750	0.0675253	-2.2272	57.6437	90.4671	1.56942
3807809	NM_001101654 // CXXC1 // CXXC finger 1 (PHD domain) // 18q12 // 30827 /// NM_014	0.0675359	2.22709	156.995	97.6809	-1.60723
3101629	NM_144650 // ADHFE1 // alcohol dehydrogenase, iron containing, 1 // 8q13.1 // 13	0.0675375	2.22707	93.5096	45.5681	-2.05208
2402493	NM_000437 // PAFAH2 // platelet-activating factor acetylhydrolase 2, 40kDa // 1p	0.0675771	2.22665	349.71	281.216	-1.24356
3775211	BC018039 // RAB40B // RAB40B, member RAS oncogene family // 17q25.3 // 10966 ///	0.0675818	-2.22659	805.476	1132.84	1.40642
2440523	NM_007122 // USF1 // upstream transcription factor 1 // 1q22-q23 // 7391 /// ENS	0.0676784	2.22556	208.789	133.374	-1.56544
3123675	NM_024607 // PPP1R3B // protein phosphatase 1, regulatory (inhibitor) subunit 3B	0.0676878	2.22546	105.036	54.5142	-1.92677
3820612	NM_020428 // SLC44A2 // solute carrier family 44, member 2 // 19p13.1 // 57153 /	0.0677398	2.2249	752.343	554.096	-1.35778
2712858	NM_015562 // UBXD7 // UBX domain containing 7 // 3q29 // 26043 /// ENST000002963	0.0677598	2.22468	364.276	215.643	-1.68926
2713555	BC033615 // KIAA0226 // KIAA0226 // 3q29 // 9711 /// NM_014687 // KIAA0226 // KI	0.0677933	2.22432	575.743	376.909	-1.52754
3807595	NM_001080467 // MYO5B // myosin VB // 18q21 // 4645 /// BC033527 // MYO5B // myo	0.0678401	-2.22382	35.2029	57.9527	1.64625
3834778	NM_001410 // MEGF8 // multiple EGF-like-domains 8 // 19q12 // 1954	0.0678516	-2.2237	160.451	253.091	1.57738
3713133	NM_004140 // LLGL1 // lethal giant larvae homolog 1 (Drosophila) // 17p11.2 // 3	0.0678532	2.22368	96.7981	58.6692	-1.6499
3538703	NM_002431 // MNAT1 // menage a trois homolog 1, cyclin H assembly factor (Xenopu	0.0678549	2.22366	67.3538	39.4035	-1.70934
2393711	NM_020710 // LRRC47 // leucine rich repeat containing 47 // 1p36.32 // 57470	0.0678741	2.22346	222.897	165.143	-1.34973
3484296	NM_194318 // B3GALTL // beta 1,3-galactosyltransferase-like // 13q12.3 // 145173	0.0678781	-2.22342	291.124	388.659	1.33503
3119017	NM_001702 // BAI1 // brain-specific angiogenesis inhibitor 1 // 8q24 // 575 ///	0.0678883	-2.22331	589.781	852.375	1.44524
3713874	NM_139033 // MAPK7 // mitogen-activated protein kinase 7 // 17p11.2 // 5598 ///	0.0679278	2.22288	111.973	79.7846	-1.40344
2780734	NM_033115 // MGC16169 // hypothetical protein MGC16169 // 4q24 // 93627 /// AK07	0.0679463	2.22269	138.017	62.6467	-2.20311
3806253	AK289457 // ATP5A1 // ATP synthase, H+ transporting, mitochondrial F1 complex, a	0.0680015	2.2221	965.143	833.353	-1.15814
3651018	NM_014711 // CP110 // CP110 protein // 16p12.3 // 9738	0.0680161	2.22194	114.394	66.0042	-1.73313
3645402	NM_032296 // FLYWCH1 // FLYWCH-type zinc finger 1 // 16p13.3 // 84256 /// NM_020	0.0680468	2.22161	121.439	89.9904	-1.34946
3965697	NM_032019 // HDAC10 // histone deacetylase 10 // 22q13.31 // 83933 /// AY450395	0.0680473	2.22161	87.9075	57.4276	-1.53075
3157460	NM_015117 // ZC3H3 // zinc finger CCCH-type containing 3 // 8q24.3 // 23144	0.0680652	2.22142	78.9937	50.2025	-1.5735
2326912	NM_015023 // WDTC1 // WD and tetratricopeptide repeats 1 // 1p36.11 // 23038 ///	0.0681173	2.22086	193.843	118.503	-1.63577
3865301	NM_000400 // ERCC2 // excision repair cross-complementing rodent repair deficien	0.0681563	2.22044	114.493	78.8551	-1.45195
2444842	AL049799 // KIAA0040 // KIAA0040 // 1q24-q25 // 9674 /// BC020789 // KIAA0040 //	0.0682059	2.21991	165.28	93.2963	-1.77156
3458735	AY128689 // CENTG1 // centaurin, gamma 1 // 12q14.1 // 116986 /// NM_014770 // C	0.0682514	2.21943	236.939	173.389	-1.36652
3938238	NM_022044 // SDF2L1 // stromal cell-derived factor 2-like 1 // 22q11.21 // 23753	0.0682739	2.21919	66.3199	53.3508	-1.24309
2322957	NM_018125 // ARHGEF10L // Rho guanine nucleotide exchange factor (GEF) 10-like /	0.068281	-2.21912	102.529	148.025	1.44373
3470253	NM_014706 // SART3 // squamous cell carcinoma antigen recognized by T cells 3 //	0.0683042	2.21887	297.079	196.738	-1.51003
2374982	NM_020216 // RNPEP // arginyl aminopeptidase (aminopeptidase B) // 1q32 // 6051	0.0683968	2.21788	227.016	121.856	-1.86299
2951221	NM_024294 // C6orf106 // chromosome 6 open reading frame 106 // 6p21.31 // 64771	0.0684217	2.21762	486.858	325.003	-1.49801
3657219	NM_003041 // SLC5A2 // solute carrier family 5 (sodium/glucose cotransporter), m	0.0684307	-2.21752	159.508	229.867	1.44111
3293762	NM_002778 // PSAP // prosaposin (variant Gaucher disease and variant metachromat	0.0684734	2.21707	831.154	584.692	-1.42153
2904000	NM_145899 // HMGA1 // high mobility group AT-hook 1 // 6p21 // 3159 /// NM_14590	0.0685768	-2.21597	369.969	468.871	1.26733
3728588	NM_000502 // EPX // eosinophil peroxidase // 17q23.1 // 8288 /// X14346 // EPX /	0.0687181	-2.21448	73.8904	121.272	1.64124
2644155	NM_006153 // NCK1 // NCK adaptor protein 1 // 3q21 // 4690	0.0687363	2.21429	507.729	341.759	-1.48564
2362351	NM_152501 // PYHIN1 // pyrin and HIN domain family, member 1 // 1q23.1 // 149628	0.0688293	2.21331	532.347	345.469	-1.54094
3773742	NM_001037984 // MGC15523 // hypothetical protein MGC15523 // 17q25.3 // 124565 /	0.0688843	2.21273	191.889	131.143	-1.4632
3561440	NM_014360 // NKX2-8 // NK2 homeobox 8 // 14q13.3 // 26257	0.0689175	-2.21238	417.144	526.8	1.26287
3728776	ENST00000337432 // RAD51C // RAD51 homolog C (S. cerevisiae) (RAD51C), transcrip	0.0689635	2.21189	112.886	70.0516	-1.61146
2469711	NM_152391 // PQLC3 // PQ loop repeat containing 3 // 2p25.1 // 130814	0.0690419	2.21107	235.941	147.695	-1.59749
3168385	NM_022343 // C9orf19 // chromosome 9 open reading frame 19 // 9p13-p12 // 152007	0.0690793	2.21067	257.572	193.097	-1.3339
4054117	XM_001125873 // LOC727817 // similar to TATA box-binding protein-associated fact	0.0691135	2.21031	90.2473	70.1995	-1.28558
3748022	NM_001033551 // TOM1L2 // target of myb1-like 2 (chicken) // 17p11.2 // 146691 /	0.0691943	-2.20946	93.5279	140.546	1.50272
2816298	NM_006633 // IQGAP2 // IQ motif containing GTPase activating protein 2 // 5q13.3	0.069223	2.20916	619.488	215.107	-2.87991
3847590	NM_000635 // RFX2 // regulatory factor X, 2 (influences HLA class II expression)	0.0692474	-2.20891	35.2181	67.2451	1.90939
3243846	ENST00000340058 // RET // ret proto-oncogene (RET), transcript variant 4, mRNA /	0.0692668	-2.2087	74.1476	108.887	1.46851
3945040	NM_003614 // GALR3 // galanin receptor 3 // 22q13.1 // 8484	0.0692749	-2.20862	88.9679	122.448	1.37632
2724853	NM_024677 // NSUN7 // NOL1/NOP2/Sun domain family, member 7 // 4p14 // 79730 ///	0.0694139	2.20716	96.0226	57.2954	-1.67592
3113202	NM_002514 // NOV // nephroblastoma overexpressed gene // 8q24.1 // 4856	0.0694615	-2.20667	74.0835	103.536	1.39756
2638988	DQ063586 // PARP15 // poly (ADP-ribose) polymerase family, member 15 // 3q21.1 /	0.0695426	2.20582	85.4366	36.8008	-2.3216
3304265	NM_005029 // PITX3 // paired-like homeodomain 3 // 10q25 // 5309	0.069544	-2.2058	74.678	115.038	1.54045
2957126	NM_002388 // MCM3 // minichromosome maintenance complex component 3 // 6p12 // 4	0.0695514	2.20573	256.05	141.926	-1.80411
2528144	NM_006522 // WNT6 // wingless-type MMTV integration site family, member 6 // 2q3	0.0695872	-2.20535	179.331	230.594	1.28586
2550122	NM_004718 // COX7A2L // cytochrome c oxidase subunit VIIa polypeptide 2 like //	0.0695974	2.20525	201.263	154.675	-1.3012
3866958	NM_014959 // CARD8 // caspase recruitment domain family, member 8 // 19q13.32 //	0.0696008	2.20521	322.418	232.779	-1.38508
2954818	NM_018135 // MRPS18A // mitochondrial ribosomal protein S18A // 6p21.3 // 55168	0.0696308	2.2049	120.829	82.5915	-1.46297
3629698	NM_197960 // DPP8 // dipeptidyl-peptidase 8 // 15q22 // 54878 /// NM_130434 // D	0.0696559	2.20464	163.873	79.7795	-2.05407
3343202	NM_152991 // EED // embryonic ectoderm development // 11q14.2-q22.3 // 8726 ///	0.0697429	2.20373	253.202	164.931	-1.5352
3011317	NM_021151 // CROT // carnitine O-octanoyltransferase // 7q21.1 // 54677 /// BC05	0.0698301	2.20282	106.964	72.5758	-1.47382
3413852	NM_006262 // PRPH // peripherin // 12q12-q13 // 5630 /// BC032703 // PRPH // per	0.0698419	-2.2027	71.6775	108.038	1.50728
3181417	NM_006401 // ANP32B // acidic (leucine-rich) nuclear phosphoprotein 32 family, m	0.0699794	2.20127	137.609	104.891	-1.31193
3535752	NM_000953 // PTGDR // prostaglandin D2 receptor (DP) // 14q22.1 // 5729	0.0699937	2.20112	125.816	67.2289	-1.87146
3982975	NM_000307 // POU3F4 // POU class 3 homeobox 4 // Xq21.1 // 5456	0.0700118	2.20094	127.914	64.6331	-1.97909
2690012	NM_002338 // LSAMP // limbic system-associated membrane protein // 3q13.2-q21 //	0.0700565	-2.20047	49.8927	97.1697	1.94757
2927967	NM_021243 // C6orf115 // chromosome 6 open reading frame 115 // 6q24.1 // 58527	0.0701896	2.1991	250.83	198.156	-1.26582
3959411	NM_030882 // APOL2 // apolipoprotein L, 2 // 22q12 // 23780 /// NM_145637 // APO	0.0702856	2.1981	175.333	111.308	-1.5752
3293244	NM_020150 // SAR1A // SAR1 gene homolog A (S. cerevisiae) // 10q22.1 // 56681 //	0.0703153	2.1978	347.706	233.05	-1.49198
3269373	NM_017580 // ZRANB1 // zinc finger, RAN-binding domain containing 1 // 10q26.13	0.0703219	2.19773	128.037	101.382	-1.26291
3954596	NM_014433 // RTDR1 // rhabdoid tumor deletion region gene 1 // 22q11.2 // 27156	0.0703526	-2.19741	49.1187	66.0471	1.34464
3434393	NM_001037494 // DYNLL1 // dynein, light chain, LC8-type 1 // 12q24.23 // 8655 //	0.0703791	2.19714	191.986	81.4296	-2.35769
3031517	NM_153236 // GIMAP7 // GTPase, IMAP family member 7 // 7q36.1 // 168537 /// BC00	0.0704764	2.19614	1801.07	1056.47	-1.7048
3914072	NM_003224 // ARFRP1 // ADP-ribosylation factor related protein 1 // 20q13.3 // 1	0.0705397	2.19548	208.707	142.16	-1.46811
3614305	NM_024490 // ATP10A // ATPase, class V, type 10A // 15q11.2 // 57194	0.0705527	2.19535	163.342	91.0485	-1.79401
3655060	NM_004320 // ATP2A1 // ATPase, Ca++ transporting, cardiac muscle, fast twitch 1	0.0705569	-2.19531	48.8803	97.0633	1.98573
2599798	NM_002181 // IHH // Indian hedgehog homolog (Drosophila) // 2q33-q35 // 3549	0.0706457	2.19439	122.766	76.2391	-1.61027
3678186	NM_013399 // C16orf5 // chromosome 16 open reading frame 5 // 16p13.3 // 29965 /	0.0706852	2.19399	79.1909	62.9654	-1.25769
2505779	NM_207364 // GPR148 // G protein-coupled receptor 148 // 2q21.1 // 344561 /// BC	0.0708932	-2.19186	32.2858	51.5951	1.59807
3230594	NM_004669 // CLIC3 // chloride intracellular channel 3 // 9q34.3 // 9022 /// BC0	0.0709498	-2.19128	78.6365	151.704	1.92918
3944873	NM_020315 // PDXP // pyridoxal (pyridoxine, vitamin B6) phosphatase // 22cen-q12	0.0709612	2.19116	46.8861	27.0531	-1.73311
3678279	NM_133450 // ANKS3 // ankyrin repeat and sterile alpha motif domain containing 3	0.0710504	-2.19025	45.7656	66.4141	1.45118
3960356	NM_025045 // BAIAP2L2 // BAI1-associated protein 2-like 2 // 22q13.1 // 80115 //	0.0710645	-2.19011	153.051	249.407	1.62957
3654956	NM_014387 // LAT // linker for activation of T cells // 16p11.2 // 27040 /// NM_	0.0710958	2.18979	485.267	359.064	-1.35148
2597552	NM_005235 // ERBB4 // v-erb-a erythroblastic leukemia viral oncogene homolog 4 (	0.0711141	-2.1896	36.6103	56.6114	1.54632
3694657	NM_001797 // CDH11 // cadherin 11, type 2, OB-cadherin (osteoblast) // 16q22.1 /	0.0712288	-2.18843	117.744	184.635	1.56811
3623320	BC033001 // KIAA0256 // KIAA0256 gene product // 15q21.1 // 9728 /// NM_014701 /	0.0712457	2.18826	275.525	167.844	-1.64155
3557350	NM_016609 // SLC22A17 // solute carrier family 22 (organic cation transporter),	0.071294	2.18777	61.3627	36.4156	-1.68507
3329724	NM_003682 // MADD // MAP-kinase activating death domain // 11p11.2 // 8567 /// N	0.071297	2.18774	548.458	367.442	-1.49264
3336951	NM_004584 // RAD9A // RAD9 homolog A (S. pombe) // 11q13.1-q13.2 // 5883	0.0715141	2.18553	122.081	72.8358	-1.67612
3455728	NM_006121 // KRT1 // keratin 1 (epidermolytic hyperkeratosis) // 12q12-q13 // 38	0.0716608	-2.18404	27.3527	46.0576	1.68384
2606574	NM_004544 // NDUFA10 // NADH dehydrogenase (ubiquinone) 1 alpha subcomplex, 10,	0.0716733	2.18392	265.809	145.805	-1.82305
3108782	NM_020697 // KCNS2 // potassium voltage-gated channel, delayed-rectifier, subfam	0.0716885	-2.18376	184.806	246.538	1.33404
2757036	NM_001012614 // CTBP1 // C-terminal binding protein 1 // 4p16 // 1487 /// NM_001	0.0717632	2.18301	683.479	468.157	-1.45994
3745525	NM_001004313 // LOC388335 // similar to RIKEN cDNA A730055C05 gene // 17p13.1 //	0.0718388	-2.18224	47.8419	72.5195	1.51582
4037652	---	0.0718551	2.18208	4292.17	3887.5	-1.1041
3815143	NM_173481 // C19orf21 // chromosome 19 open reading frame 21 // 19p13.3 // 12635	0.0718695	-2.18193	56.038	86.1768	1.53783
3420497	NM_033647 // HELB // helicase (DNA) B // 12q14.3 // 92797 /// BC037946 // HELB /	0.0718952	2.18167	132.565	69.743	-1.90077
3969855	NM_007220 // CA5B // carbonic anhydrase VB, mitochondrial // Xp21.1 // 11238 ///	0.071931	2.18131	151.96	102.202	-1.48686
2878273	NM_001945 // HBEGF // heparin-binding EGF-like growth factor // 5q23 // 1839	0.0719436	-2.18119	110.532	145.343	1.31494
3301914	NM_152309 // PIK3AP1 // phosphoinositide-3-kinase adaptor protein 1 // 10q24.1 /	0.0719585	2.18104	617.734	271.364	-2.2764
3341137	NM_138706 // B3GNT6 // UDP-GlcNAc:betaGal beta-1,3-N-acetylglucosaminyltransfera	0.0720084	-2.18053	48.3483	77.4501	1.60192
3012213	NM_003505 // FZD1 // frizzled homolog 1 (Drosophila) // 7q21 // 8321 /// BC01771	0.072054	-2.18007	64.4943	89.7854	1.39215
3394330	NM_031433 // MFRP // membrane frizzled-related protein // 11q23 // 83552	0.0720644	-2.17997	37.8734	56.0001	1.47861
2862317	NM_004472 // FOXD1 // forkhead box D1 // 5q12-q13 // 2297	0.0720891	2.17972	127.994	84.8109	-1.50917
3757990	NM_178126 // FAM134C // family with sequence similarity 134, member C // 17q21.3	0.0721553	2.17905	430.836	306.776	-1.4044
2361612	NM_021817 // HAPLN2 // hyaluronan and proteoglycan link protein 2 // 1q23.1 // 6	0.0722156	-2.17845	124.305	194.361	1.56358
2657250	NM_005578 // LPP // LIM domain containing preferred translocation partner in lip	0.0722221	2.17838	71.3657	31.0029	-2.3019
3965393	NM_024105 // ALG12 // asparagine-linked glycosylation 12 homolog (S. cerevisiae,	0.0722245	2.17836	160.762	107.293	-1.49836
3317117	NM_001042780 // TNNT3 // troponin T type 3 (skeletal, fast) // 11p15.5 // 7140 /	0.0722673	-2.17793	46.582	72.3203	1.55254
2716467	NM_014392 // D4S234E // DNA segment on chromosome 4 (unique) 234 expressed seque	0.0723136	-2.17747	164.973	295.453	1.79092
3945684	NM_181773 // APOBEC3H // apolipoprotein B mRNA editing enzyme, catalytic polypep	0.0723172	2.17743	217.856	119.8	-1.8185
2922756	NM_016104 // RWDD1 // RWD domain containing 1 // 6q13-q22.33 // 51389 /// NM_001	0.0724081	2.17652	123.932	107.781	-1.14985
3755862	AY377981 // IKZF3 // IKAROS family zinc finger 3 (Aiolos) // 17q21 // 22806 ///	0.0724532	2.17607	802.324	509.653	-1.57426
2322894	NM_207421 // PADI6 // peptidyl arginine deiminase, type VI // 1p36.13 // 353238	0.0724796	-2.1758	78.5184	112.683	1.43512
3075742	NM_198508 // KLRG2 // killer cell lectin-like receptor subfamily G, member 2 //	0.072546	-2.17514	124.721	186.724	1.49713
3966891	NM_175569 // XG // Xg blood group // Xp22.33 // 7499 /// BC100765 // XG // Xg bl	0.0725522	-2.17508	119.587	183.376	1.53341
3554360	NM_152328 // ADSSL1 // adenylosuccinate synthase like 1 // 14q32.33 // 122622 //	0.072596	-2.17464	78.34	130.377	1.66425
2491271	NM_021103 // TMSB10 // thymosin, beta 10 // 2p11.2 // 9168 /// BC107889 // TMSB1	0.072674	2.17386	1277.79	994.641	-1.28467
2643530	NM_025180 // CEP63 // centrosomal protein 63kDa // 3q22.1-q22.2 // 80254 /// NM_	0.0726781	2.17382	132.997	77.819	-1.70906
3756046	NM_021724 // NR1D1 // nuclear receptor subfamily 1, group D, member 1 // 17q11.2	0.0726918	-2.17368	74.0574	141.344	1.90857
3157647	NM_023078 // PYCRL // pyrroline-5-carboxylate reductase-like // 8q24.3 // 65263	0.0728566	2.17204	162.546	122.205	-1.33011
2759303	NM_152301 // MRFAP1L1 // Morf4 family associated protein 1-like 1 // 4p16.1 // 1	0.0729629	2.17098	394.477	282.47	-1.39653
3227121	NM_016520 // C9orf78 // chromosome 9 open reading frame 78 // 9q34.11 // 51759 /	0.0729973	2.17064	205.73	132.628	-1.55118
3079005	NM_002889 // RARRES2 // retinoic acid receptor responder (tazarotene induced) 2	0.0730107	-2.17051	82.5547	124.157	1.50394
3968303	NM_001649 // SHROOM2 // shroom family member 2 // Xp22.3 // 357 /// AK096596 //	0.0730773	-2.16985	67.0864	160.195	2.38789
2645387	NM_152282 // ACPL2 // acid phosphatase-like 2 // 3q23 // 92370 /// NM_001037172	0.0730907	2.16971	65.2312	41.6831	-1.56493
2373336	NM_000186 // CFH // complement factor H // 1q32 // 3075 /// AK226113 // CFH // c	0.0731383	-2.16924	34.9039	85.6041	2.45257
3837759	NM_000836 // GRIN2D // glutamate receptor, ionotropic, N-methyl D-aspartate 2D /	0.0731984	-2.16865	121.31	218.478	1.80099
3191147	NM_014506 // TOR1B // torsin family 1, member B (torsin B) // 9q34 // 27348 ///	0.0733512	2.16714	158.531	100.316	-1.58031
2495782	NM_145197 // LIPT1 // lipoyltransferase 1 // 2q11.2 // 51601 /// NM_145198 // LI	0.0733743	2.16691	61.1817	42.3525	-1.44458
2326286	NM_152835 // PDIK1L // PDLIM1 interacting kinase 1 like // 1p36.11 // 149420	0.0733953	2.1667	175.837	123.223	-1.42698
3358742	NM_019009 // TOLLIP // toll interacting protein // 11p15.5 // 54472 /// BC004420	0.0734243	2.16641	149.998	92.6659	-1.61869
3852133	NM_000068 // CACNA1A // calcium channel, voltage-dependent, P/Q type, alpha 1A s	0.0734873	-2.16579	72.5843	124.456	1.71464
2432571	NM_032305 // POLR3GL // polymerase (RNA) III (DNA directed) polypeptide G (32kD)	0.0735893	2.16479	167.429	97.3496	-1.71987
3192495	NM_020064 // BARHL1 // BarH-like homeobox 1 // 9q34 // 56751	0.0736542	-2.16415	159.82	195.546	1.22354
2587841	NM_003387 // WIPF1 // WAS/WASL interacting protein family, member 1 // 2q31.1 //	0.073663	2.16406	925.339	589.914	-1.5686
2647154	NM_004130 // GYG1 // glycogenin 1 // 3q24-q25.1 // 2992	0.073695	-2.16375	398.339	580.4	1.45705
4049862	---	0.0737334	-2.16337	42.4919	58.6435	1.38011
2489470	NM_004263 // SEMA4F // sema domain, immunoglobulin domain (Ig), transmembrane do	0.0738061	2.16265	71.2343	45.205	-1.5758
3114618	NM_007218 // RNF139 // ring finger protein 139 // 8q24 // 11236	0.0738063	2.16265	177.192	100.819	-1.75753
3992521	NM_014500 // HTATSF1 // HIV-1 Tat specific factor 1 // Xq26.1-q27.2 // 27336 ///	0.0738351	2.16237	197.072	110.705	-1.78015
3873185	NM_031229 // RBCK1 // RanBP-type and C3HC4-type zinc finger containing 1 // 20p1	0.0739487	2.16126	140.122	90.0919	-1.55532
2471919	---	0.0739531	-2.16121	34.0798	57.6062	1.69033
3433538	NM_001109903 // TMEM118 // transmembrane protein 118 // 12q24.22 // 84900 /// NM	0.0739799	-2.16095	518.077	666.01	1.28554
2721777	NM_018323 // PI4K2B // phosphatidylinositol 4-kinase type 2 beta // 4p15.2 // 55	0.0741079	2.1597	123.311	66.2846	-1.86033
2727762	NM_024592 // SRD5A3 // steroid 5 alpha-reductase 3 // 4q12 // 79644	0.0741684	2.15911	109.839	53.0648	-2.0699
3725083	NM_152244 // SNX11 // sorting nexin 11 // 17q21.32 // 29916 /// NM_013323 // SNX	0.074205	2.15875	89.0634	54.6077	-1.63097
3377226	NM_006795 // EHD1 // EH-domain containing 1 // 11q13 // 10938 /// AF099011 // EH	0.0742188	2.15861	278.966	204.119	-1.36669
3468261	NM_024057 // NUP37 // nucleoporin 37kDa // 12q23.2 // 79023	0.0742227	2.15857	113.753	73.7101	-1.54324
2699683	NM_020359 // PLSCR2 // phospholipid scramblase 2 // 3q24 // 57047 /// BC055415 /	0.0742363	-2.15844	30.6805	49.0626	1.59914
2327391	NM_031459 // SESN2 // sestrin 2 // 1p35.3 // 83667	0.0742387	2.15842	282.076	168.749	-1.67157
3544678	NM_015072 // TTLL5 // tubulin tyrosine ligase-like family, member 5 // 14q24.3 /	0.0742869	2.15795	107.801	60.2452	-1.78937
2437273	NM_006589 // C1orf2 // chromosome 1 open reading frame 2 // 1q21 // 10712 /// NM	0.0743917	-2.15693	142.858	203.63	1.4254
3489644	NM_213590 // TRIM13 // tripartite motif-containing 13 // 13q14 // 10206 /// NM_0	0.0745309	2.15557	82.9194	55.2338	-1.50124
3774504	---	0.0746318	-2.15459	100.476	159.212	1.58457
3825141	AK091145 // C19orf50 // chromosome 19 open reading frame 50 // 19p13.11 // 79036	0.0746717	2.1542	237.259	180.404	-1.31516
2438093	NM_144580 // C1orf85 // chromosome 1 open reading frame 85 // 1q22 // 112770	0.0746789	2.15413	68.2615	37.4167	-1.82436
2458921	NM_002221 // ITPKB // inositol 1,4,5-trisphosphate 3-kinase B // 1q42.13 // 3707	0.07471	2.15383	313.733	161.285	-1.9452
2434490	NM_207042 // ENSA // endosulfine alpha // 1q21.2 // 2029 /// NM_207043 // ENSA /	0.0747295	2.15364	167.984	87.6514	-1.9165
3325768	NM_001076786 // QSER1 // glutamine and serine rich 1 // 11p13 // 79832 /// ENST0	0.0748166	2.1528	165.128	104.354	-1.58238
3268588	NM_001609 // ACADSB // acyl-Coenzyme A dehydrogenase, short/branched chain // 10	0.0748179	2.15279	92.9768	51.1946	-1.81614
3673583	NM_013278 // IL17C // interleukin 17C // 16q24 // 27189 /// ENST00000244241 // I	0.0748213	-2.15275	49.6638	88.6582	1.78517
3378957	NM_016366 // CABP2 // calcium binding protein 2 // 11q13.1 // 51475 /// AF169154	0.0748871	-2.15212	74.3586	113.787	1.53025
3960605	NM_152868 // KCNJ4 // potassium inwardly-rectifying channel, subfamily J, member	0.0749079	-2.15192	75.3866	103.406	1.37168
3031711	NM_000603 // NOS3 // nitric oxide synthase 3 (endothelial cell) // 7q36 // 4846	0.0749406	-2.1516	153.97	218.151	1.41684
2867284	NM_153216 // POU5F2 // POU domain class 5, transcription factor 2 // 5q15 // 134	0.0749518	-2.15149	55.7662	93.8497	1.68291
3974904	NM_022567 // NYX // nyctalopin // Xp11.4 // 60506	0.0749598	-2.15141	209.305	303.937	1.45212
4019465	EF216689 // NKRF // NF-kappaB repressing factor // Xq24 // 55922 /// NM_017544 /	0.074964	2.15137	51.2939	33.4872	-1.53175
3855660	NM_172231 // SF4 // splicing factor 4 // 19p13.11 // 57794 /// BC001043 // SF4 /	0.0749733	2.15128	95.6643	56.5063	-1.69298
4038494	NM_020382 // SETD8 // SET domain containing (lysine methyltransferase) 8 // 12q2	0.0750028	2.151	1738.01	1340.93	-1.29612
2535927	NM_005301 // GPR35 // G protein-coupled receptor 35 // 2q37.3 // 2859	0.075074	-2.15031	40.0108	58.8677	1.47129
3048886	NM_033224 // PURB // purine-rich element binding protein B // 7p13 // 5814	0.0750777	2.15028	267.264	180.66	-1.47938
3946146	NM_138435 // FAM83F // family with sequence similarity 83, member F // 22q13.1 /	0.0751821	-2.14927	34.7766	55.8834	1.60692
2354553	NM_000862 // HSD3B1 // hydroxy-delta-5-steroid dehydrogenase, 3 beta- and steroi	0.0753022	-2.14811	43.1817	55.177	1.27779
3504617	NM_145061 // C13orf3 // chromosome 13 open reading frame 3 // 13q12.11 // 221150	0.0753605	-2.14755	33.5089	58.3549	1.74148
3436544	NM_080626 // BRI3BP // BRI3 binding protein // 12q24.31 // 140707 /// AF284094 /	0.0753699	2.14746	69.6102	47.6132	-1.46199
3975869	NM_006915 // RP2 // retinitis pigmentosa 2 (X-linked recessive) // Xp11.4-p11.21	0.0753709	2.14745	121.058	72.4179	-1.67166
3163982	NM_001040272 // ADAMTSL1 // ADAMTS-like 1 // 9p22.2-p22.1 // 92949 /// NM_052866	0.0754149	-2.14703	49.3079	83.4394	1.69221
2515183	NM_025000 // C2orf37 // chromosome 2 open reading frame 37 // 2q31.1 // 80067 //	0.0754709	2.14649	110.638	66.8015	-1.65622
2799758	NM_024337 // IRX1 // iroquois homeobox 1 // 5p15.3 // 79192	0.0755167	-2.14605	111.762	180.492	1.61498
3371673	NM_004308 // ARHGAP1 // Rho GTPase activating protein 1 // 11p12-q12 // 392 ///	0.0755384	2.14584	215.165	143.771	-1.49659
2621451	NM_138615 // DHX30 // DEAH (Asp-Glu-Ala-His) box polypeptide 30 // 3p21.31 // 22	0.0755515	2.14572	225.235	141.552	-1.59118
3518169	NM_203497 // COMMD6 // COMM domain containing 6 // --- // 170622 /// NM_203495 /	0.0755612	2.14563	190.817	117.53	-1.62356
2821347	NM_022350 // ERAP2 // endoplasmic reticulum aminopeptidase 2 // 5q15 // 64167 //	0.0756087	2.14517	417.492	196.345	-2.12631
3752002	NM_015986 // CRLF3 // cytokine receptor-like factor 3 // 17q11.2 // 51379	0.0756318	2.14495	405.026	265.178	-1.52737
3758157	NM_003766 // BECN1 // beclin 1 (coiled-coil, myosin-like BCL2 interacting protei	0.0756414	2.14486	289.043	183.271	-1.57713
3352618	NM_014619 // GRIK4 // glutamate receptor, ionotropic, kainate 4 // 11q22.3 // 29	0.0756461	-2.14481	98.2322	154.674	1.57458
3581132	NM_001014432 // AKT1 // v-akt murine thymoma viral oncogene homolog 1 // 14q32.3	0.0756533	2.14474	304.327	216.656	-1.40465
2320727	NM_001066 // TNFRSF1B // tumor necrosis factor receptor superfamily, member 1B /	0.0756551	2.14473	587.05	344.805	-1.70256
2323774	NM_182744 // NBL1 // neuroblastoma, suppression of tumorigenicity 1 // 1p36.13-p	0.0756915	-2.14438	48.8433	78.2419	1.60189
3616216	NM_130901 // OTUD7A // OTU domain containing 7A // 15q13.3 // 161725 /// BC03566	0.0757725	-2.1436	96.4743	125.434	1.30018
2805078	NM_004932 // CDH6 // cadherin 6, type 2, K-cadherin (fetal kidney) // 5p15.1-p14	0.0758357	-2.143	32.8514	50.5979	1.54021
3722681	AF143236 // C17orf88 // chromosome 17 open reading frame 88 // 17q21.31 // 23591	0.0758472	-2.14289	48.2348	68.0627	1.41107
2521574	NM_006226 // PLCL1 // phospholipase C-like 1 // 2q33 // 5334 /// AK127514 // PLC	0.0758686	2.14268	78.7885	34.5639	-2.2795
3201277	NM_018847 // KLHL9 // kelch-like 9 (Drosophila) // 9p22 // 55958 /// AY172949 //	0.0758776	2.1426	111.091	72.3317	-1.53586
3608113	NM_003870 // IQGAP1 // IQ motif containing GTPase activating protein 1 // 15q26.	0.0759156	2.14224	530.318	382.608	-1.38606
3222534	ENST00000313400 // ASTN2 // astrotactin 2 (ASTN2), transcript variant 2, mRNA //	0.0759666	-2.14175	50.4473	85.0564	1.68604
3226644	NM_032799 // ZDHHC12 // zinc finger, DHHC-type containing 12 // 9q34.11 // 84885	0.0760128	-2.14131	302.905	388.328	1.28201
2835662	NM_032947 // MST150 // MSTP150 // 5q33.1 // 85027 /// ENST00000324552 // MST150	0.0760224	-2.14122	1402.11	1611.01	1.14899
2333035	NM_144626 // TMEM125 // transmembrane protein 125 // 1p34.2 // 128218	0.0761438	-2.14006	34.6778	50.8772	1.46714
2777412	NM_032906 // PIGY // phosphatidylinositol glycan anchor biosynthesis, class Y //	0.0761692	2.13982	230.159	175.542	-1.31113
3848480	NM_174895 // PCP2 // Purkinje cell protein 2 // 19p13.2 // 126006 /// BX647746 /	0.0762185	-2.13935	65.6257	108.391	1.65165
3947986	NM_015380 // SAMM50 // sorting and assembly machinery component 50 homolog (S. c	0.0762498	2.13906	110.812	58.3106	-1.90038
2837232	NM_005546 // ITK // IL2-inducible T-cell kinase // 5q31-q32 // 3702 /// AB209622	0.0763322	2.13827	777.636	333.444	-2.33213
2696252	NM_001005861 // RYK // RYK receptor-like tyrosine kinase // 3q22 // 6259 /// NM_	0.076457	2.13709	133.491	72.6066	-1.83856
2359764	BC000761 // SNAPIN // SNAP-associated protein // 1q21.3 // 23557 /// NM_012437 /	0.0765279	2.13642	102.453	63.9938	-1.60099
3472225	NM_024072 // DDX54 // DEAD (Asp-Glu-Ala-Asp) box polypeptide 54 // 12q24.13 // 7	0.076539	2.13631	304.146	224.102	-1.35718
4002378	NM_153270 // KLHL34 // kelch-like 34 (Drosophila) // Xp22.12 // 257240	0.0765406	-2.1363	69.8167	111.607	1.59857
3571727	NM_005589 // ALDH6A1 // aldehyde dehydrogenase 6 family, member A1 // 14q24.3 //	0.0765464	2.13624	100.095	61.2433	-1.63438
2721959	NM_006424 // SLC34A2 // solute carrier family 34 (sodium phosphate), member 2 //	0.0765738	-2.13598	57.0892	90.7484	1.58959
2378121	NM_025228 // TRAF3IP3 // TRAF3 interacting protein 3 // 1q32.3-q41 // 80342 ///	0.0766016	2.13572	202.139	111.688	-1.80985
2896958	NM_016255 // FAM8A1 // family with sequence similarity 8, member A1 // 6p22-p23	0.0766034	2.1357	458.071	295.182	-1.55183
3937527	NM_003426 // ZNF74 // zinc finger protein 74 // 22q11.2|22q11.21 // 7625 /// NR_	0.0766047	2.13569	62.5317	41.3982	-1.51049
2616204	NM_012157 // FBXL2 // F-box and leucine-rich repeat protein 2 // 3p22.3 // 25827	0.0766176	-2.13557	132.178	176.63	1.3363
3472625	NM_181486 // TBX5 // T-box 5 // 12q24.1 // 6910 /// NM_000192 // TBX5 // T-box 5	0.0766469	-2.13529	33.8861	58.9698	1.74023
2712754	NM_005017 // PCYT1A // phosphate cytidylyltransferase 1, choline, alpha // 3q29	0.076648	2.13528	212.818	151.048	-1.40894
2887048	NM_005990 // STK10 // serine/threonine kinase 10 // 5q35.1 // 6793 /// AK092814	0.0767266	2.13454	430.621	261.518	-1.64662
3387259	NM_144665 // SESN3 // sestrin 3 // 11q21 // 143686 /// BC017296 // SESN3 // sest	0.0767469	2.13435	838.238	382.805	-2.18973
2796484	NM_004346 // CASP3 // caspase 3, apoptosis-related cysteine peptidase // 4q34 //	0.0767539	2.13428	203.203	121.697	-1.66976
2675763	NM_004704 // RRP9 // RRP9, small subunit (SSU) processome component, homolog (ye	0.0767692	2.13414	171.922	114.432	-1.50239
2720584	NM_004787 // SLIT2 // slit homolog 2 (Drosophila) // 4p15.2 // 9353 /// AK126459	0.0767715	-2.13412	34.6012	57.0712	1.6494
2856484	NM_176806 // MOCS2 // molybdenum cofactor synthesis 2 // 5q11 // 4338 /// ENST00	0.0768374	2.1335	116.734	56.4222	-2.06895
3096214	NM_005662 // VDAC3 // voltage-dependent anion channel 3 // 8p11.2 // 7419	0.0768676	2.13321	554.563	488.148	-1.13605
3709327	NM_001037144 // CNTROB // centrobin, centrosomal BRCA2 interacting protein // 17	0.0768738	2.13315	84.2327	44.5236	-1.89187
3078520	NM_152557 // ZNF746 // zinc finger protein 746 // 7q36.1 // 155061 /// AK128244	0.0768817	-2.13308	413.258	571.667	1.38332
3320717	NM_014632 // MICAL2 // microtubule associated monoxygenase, calponin and LIM dom	0.0769097	-2.13282	147.289	282.419	1.91744
2359736	BC002733 // C1orf77 // chromosome 1 open reading frame 77 // 1q21.3 // 26097 ///	0.0769639	2.13231	286.059	212.958	-1.34326
3413278	NM_024056 // TMEM106C // transmembrane protein 106C // 12q13.1 // 79022	0.0769675	2.13227	184.178	133.2	-1.38272
2535976	NM_000030 // AGXT // alanine-glyoxylate aminotransferase // 2q36-q37 // 189	0.0769689	2.13226	209.723	116.206	-1.80476
3331926	NM_022074 // FAM111A // family with sequence similarity 111, member A // 11q12.1	0.0771	2.13103	269.414	170.189	-1.58303
3453319	NM_004818 // DDX23 // DEAD (Asp-Glu-Ala-Asp) box polypeptide 23 // 12q13.12 // 9	0.0771099	2.13093	435.832	315.457	-1.38159
2984884	NM_003730 // RNASET2 // ribonuclease T2 // 6q27 // 8635 /// AK001769 // RNASET2	0.077133	2.13072	214.331	114.33	-1.87468
3031880	NM_031946 // CENTG3 // centaurin, gamma 3 // 7q36.1 // 116988 /// BC044644 // CE	0.0771944	2.13014	266.414	174.124	-1.53003
3309124	NM_153810 // C10orf46 // chromosome 10 open reading frame 46 // 10q26.11 // 1433	0.0772346	2.12976	166.073	103.505	-1.60449
2949450	NM_005527 // HSPA1L // heat shock 70kDa protein 1-like // 6p21.3 // 3305 /// AK2	0.0772548	2.12957	124.685	82.9812	-1.50257
2770039	NM_006681 // NMU // neuromedin U // 4q12 // 10874	0.0773592	-2.1286	60.7523	108.757	1.79016
3913960	NM_001037335 // PRIC285 // peroxisomal proliferator-activated receptor A interac	0.0773739	2.12846	124.857	37.4702	-3.33217
3672886	NM_020655 // JPH3 // junctophilin 3 // 16q24.3 // 57338 /// BC008690 // JPH3 //	0.0773785	-2.12842	143.158	215.311	1.50401
3990727	NM_004794 // RAB33A // RAB33A, member RAS oncogene family // Xq25 // 9363 /// AK	0.0774249	2.12798	55.0238	38.2943	-1.43687
3223687	NM_015651 // PHF19 // PHD finger protein 19 // 9q33.2 // 26147 /// NM_001009936	0.0774847	2.12742	119.559	66.4072	-1.80039
3414885	NM_001039960 // SLC4A8 // solute carrier family 4, sodium bicarbonate cotranspor	0.077515	2.12714	55.6413	26.8042	-2.07584
2823551	NM_002372 // MAN2A1 // mannosidase, alpha, class 2A, member 1 // 5q21-q22 // 412	0.0775949	2.12639	302.77	148.733	-2.03567
3381540	D87470 // KIAA0280 // KIAA0280 // 11q13.4 // 23201 /// NM_015159 // KIAA0280 //	0.0776038	2.12631	135.335	91.9654	-1.47159
2949118	NM_002341 // LTB // lymphotoxin beta (TNF superfamily, member 3) // 6p21.3 // 40	0.077638	-2.12599	950.776	1421.84	1.49545
3665161	NM_025187 // C16orf70 // chromosome 16 open reading frame 70 // 16q22.1 // 80262	0.0777358	2.12508	83.4817	44.3461	-1.88251
2987843	NM_152744 // SDK1 // sidekick homolog 1, cell adhesion molecule (chicken) // 7p2	0.0778285	-2.12422	116.068	180.8	1.55771
2793951	NM_002129 // HMGB2 // high-mobility group box 2 // 4q31 // 3148 /// X62534 // HM	0.0778614	2.12391	200.124	117.785	-1.69906
3392957	NM_052968 // APOA5 // apolipoprotein A-V // 11q23 // 116519 /// AY358749 // APOA	0.0778639	2.12389	139.781	86.125	-1.623
3855616	NM_023002 // HAPLN4 // hyaluronan and proteoglycan link protein 4 // 19p13.1 //	0.0778647	-2.12388	40.2542	88.8605	2.20749
2766588	NM_001100399 // PDS5A // PDS5, regulator of cohesion maintenance, homolog A (S.	0.0779715	2.12289	212.407	115.547	-1.83827
3724698	NM_006310 // NPEPPS // aminopeptidase puromycin sensitive // 17q21 // 9520 /// E	0.0780094	2.12254	191.377	104.814	-1.82587
3050388	ENST00000357936 // DDC // dopa decarboxylase (aromatic L-amino acid decarboxylas	0.0780289	-2.12236	79.3705	119.203	1.50185
3197014	NM_001042413 // GLIS3 // GLIS family zinc finger 3 // 9p24.2 // 169792 /// NM_15	0.0780345	2.1223	47.5922	31.3968	-1.51583
2325410	NM_020448 // NPAL3 // NIPA-like domain containing 3 // 1p36.12-p35.1 // 57185 //	0.0780915	2.12178	171.777	88.0418	-1.95108
2645906	BC031083 // PLS1 // plastin 1 (I isoform) // 3q23 // 5357 /// NM_002670 // PLS1	0.0781065	-2.12164	26.7177	48.0616	1.79887
3644220	BC007509 // NDUFB10 // NADH dehydrogenase (ubiquinone) 1 beta subcomplex, 10, 22	0.0781209	2.1215	94.9454	65.3141	-1.45367
3443891	NM_005127 // CLEC2B // C-type lectin domain family 2, member B // 12p13-p12 // 9	0.0781275	2.12144	351.197	230.165	-1.52585
2530330	NM_032276 // RHBDD1 // rhomboid domain containing 1 // 2q36.3 // 84236 /// BC027	0.0781474	2.12126	378.514	249.861	-1.51489
3293537	NM_000281 // PCBD1 // pterin-4 alpha-carbinolamine dehydratase/dimerization cofa	0.0783163	2.1197	74.2006	43.3865	-1.71022
2831284	NM_181838 // UBE2D2 // ubiquitin-conjugating enzyme E2D 2 (UBC4/5 homolog, yeast	0.0783222	2.11964	338.596	220.246	-1.53735
2385095	NM_022786 // ARV1 // ARV1 homolog (S. cerevisiae) // 1q42.2 // 64801 /// AF32144	0.0783952	2.11897	117.921	85.7377	-1.37537
2871685	NM_005023 // PGGT1B // protein geranylgeranyltransferase type I, beta subunit //	0.0783963	2.11896	139.999	91.7425	-1.526
3757376	NM_006455 // SC65 // synaptonemal complex protein SC65 // 17q21.2 // 10609 /// A	0.078399	-2.11893	61.8233	92.6022	1.49785
4013434	NM_015975 // TAF9B // TAF9B RNA polymerase II, TATA box binding protein (TBP)-as	0.0784317	2.11863	99.5162	67.6388	-1.47129
3903146	NM_005225 // E2F1 // E2F transcription factor 1 // 20q11.2 // 1869 /// BC005098	0.0785554	2.11749	519.43	327.753	-1.58482
3966057	NM_152253 // CHKB // choline kinase beta // 22q13.33 // 1120 /// NM_152247 // CP	0.0785925	2.11715	334.226	224.779	-1.48691
3998444	NM_012080 // HDHD1A // haloacid dehalogenase-like hydrolase domain containing 1A	0.0786053	2.11703	108.152	90.8276	-1.19074
2794356	NM_012180 // FBXO8 // F-box protein 8 // 4q34.1 // 26269 /// BC014679 // FBXO8 /	0.0786131	2.11696	97.821	52.9447	-1.84761
2623413	NM_080865 // GPR62 // G protein-coupled receptor 62 // 3p21.1 // 118442	0.0786269	-2.11683	408.772	561.352	1.37326
3737783	AK126811 // FLJ44861 // FLJ44861 protein // 17q25.3 // 388428	0.078635	-2.11676	35.8447	54.9907	1.53414
3934529	NM_144991 // C21orf29 // chromosome 21 open reading frame 29 // 21q22.3 // 54084	0.0787493	-2.11571	70.1917	109.93	1.56615
3339167	NM_018172 // FAM86C // family with sequence similarity 86, member C // 11q13.4 /	0.0788886	2.11443	38.7017	25.64	-1.50942
3035464	NM_003550 // MAD1L1 // MAD1 mitotic arrest deficient-like 1 (yeast) // 7p22 // 8	0.0789277	2.11407	222.134	162.826	-1.36424
3859946	NM_144617 // HSPB6 // heat shock protein, alpha-crystallin-related, B6 // 19q13.	0.0789286	-2.11406	101.908	169.394	1.66222
3292448	NM_022079 // HERC4 // hect domain and RLD 4 // 10q21.3 // 26091 /// NM_015601 //	0.0789838	2.11355	214.846	125.04	-1.71822
3415229	NM_002135 // NR4A1 // nuclear receptor subfamily 4, group A, member 1 // 12q13 /	0.0791186	-2.11232	61.0593	84.9465	1.39121
3951768	AB209648 // CECR1 // cat eye syndrome chromosome region, candidate 1 // 22q11.2	0.0791241	2.11227	159.066	103.772	-1.53284
3431247	BC020193 // C12orf34 // chromosome 12 open reading frame 34 // 12q24.11 // 84915	0.0791281	-2.11223	56.2061	91.9699	1.6363
3976831	NM_002049 // GATA1 // GATA binding protein 1 (globin transcription factor 1) //	0.0791443	-2.11209	84.6404	134.214	1.5857
2877990	NM_198282 // TMEM173 // transmembrane protein 173 // 5q31.2 // 340061	0.0792618	2.11101	113.637	73.7375	-1.5411
3848907	NM_198471 // ANKRD47 // ankyrin repeat domain 47 // 19p13.2 // 256949 /// BC0667	0.0793081	-2.11059	94.6696	144.628	1.52772
2316245	NM_001033582 // PRKCZ // protein kinase C, zeta // 1p36.33-p36.2 // 5590 /// NM_	0.0793164	2.11051	391.354	290.785	-1.34585
2447454	NM_005717 // ARPC5 // actin related protein 2/3 complex, subunit 5, 16kDa // 1q2	0.079357	2.11014	1270.38	907.949	-1.39917
3723627	NM_004382 // CRHR1 // corticotropin releasing hormone receptor 1 // 17q12-q22 //	0.0793622	-2.1101	53.3642	85.9614	1.61085
3886598	NM_022358 // KCNK15 // potassium channel, subfamily K, member 15 // 20q12-q13 //	0.0794159	-2.10961	84.1855	123.61	1.4683
2836856	NM_004779 // CNOT8 // CCR4-NOT transcription complex, subunit 8 // 5q31-q33 // 9	0.0796051	2.10789	227.277	120.945	-1.87917
3746881	NM_006311 // NCOR1 // nuclear receptor co-repressor 1 // 17p11.2 // 9611 /// AF0	0.0797008	2.10702	292.475	185.141	-1.57974
3655574	NM_001030288 // SPN // sialophorin (leukosialin, CD43) // 16p11.2 // 6693 /// NM	0.079775	2.10634	483.389	355.02	-1.36158
3417146	NM_001798 // CDK2 // cyclin-dependent kinase 2 // 12q13 // 1017 /// NM_052827 //	0.0798423	2.10573	121.194	82.7833	-1.464
3815710	NM_001405 // EFNA2 // ephrin-A2 // 19p13.3 // 1943	0.0798504	-2.10566	31.982	44.3832	1.38775
3974556	NM_005765 // ATP6AP2 // ATPase, H+ transporting, lysosomal accessory protein 2 /	0.0798682	2.1055	289.219	192.707	-1.50082
3303683	NM_024895 // PDZD7 // PDZ domain containing 7 // 10q24.31 // 79955 /// AK024422	0.0798786	-2.1054	115.57	178.387	1.54354
3442854	NM_006931 // SLC2A3 // solute carrier family 2 (facilitated glucose transporter)	0.07991	2.10512	2586.22	1624.05	-1.59245
3133479	NM_030954 // RNF170 // ring finger protein 170 // 8p11.21 // 81790 /// BC032393	0.0799108	2.10511	70.0466	37.1697	-1.88451
2635998	NM_013259 // TAGLN3 // transgelin 3 // 3q13.2 // 29114 /// NM_001008273 // TAGLN	0.0799401	-2.10485	53.554	76.0681	1.4204
3601931	NM_001030005 // CPLX3 // complexin 3 // 15q24.1 // 594855 /// AK074177 // LMAN1L	0.0799972	-2.10433	63.8803	91.2	1.42767
3214359	NM_001698 // AUH // AU RNA binding protein/enoyl-Coenzyme A hydratase // 9q22.31	0.0801004	2.1034	263.712	175.789	-1.50016
3073013	NM_001018111 // PODXL // podocalyxin-like // 7q32-q33 // 5420 /// NM_005397 // P	0.0801212	-2.10321	300.079	470.138	1.56671
3532511	NM_032594 // INSM2 // insulinoma-associated 2 // 14q13.2 // 84684	0.0801385	-2.10306	292.678	452.839	1.54722
2960303	NM_080742 // B3GAT2 // beta-1,3-glucuronyltransferase 2 (glucuronosyltransferase	0.0801451	-2.103	217.321	372.248	1.71289
2350489	NM_020775 // KIAA1324 // KIAA1324 // 1p13.3 // 57535 /// AB037745 // KIAA1324 //	0.0802911	-2.10168	87.7869	157.119	1.78978
3146433	NM_004374 // COX6C // cytochrome c oxidase subunit VIc // 8q22-q23 // 1345 /// X	0.0803281	2.10135	404.85	282.3	-1.43411
3670918	NM_002661 // PLCG2 // phospholipase C, gamma 2 (phosphatidylinositol-specific) /	0.0803517	2.10113	155.053	43.5322	-3.5618
3188883	NM_182487 // OLFML2A // olfactomedin-like 2A // 9q33.3 // 169611 /// BC054001 //	0.0804014	-2.10069	86.2652	148.935	1.72648
2489440	NM_001381 // DOK1 // docking protein 1, 62kDa (downstream of tyrosine kinase 1)	0.0804089	2.10062	145.005	95.5614	-1.5174
3181374	NM_004473 // FOXE1 // forkhead box E1 (thyroid transcription factor 2) // 9q22 /	0.0804147	-2.10057	59.7393	99.9762	1.67354
2934089	NM_004906 // WTAP // Wilms tumor 1 associated protein // 6q25-q27 // 9589 /// NM	0.0804464	2.10028	231.551	124.587	-1.85855
3200982	NM_004529 // MLLT3 // myeloid/lymphoid or mixed-lineage leukemia (trithorax homo	0.0805468	2.09938	149.655	74.6194	-2.00557
2949760	NM_022110 // FKBPL // FK506 binding protein like // 6p21.3 // 63943 /// AK027119	0.0805569	-2.09929	47.2269	68.6602	1.45384
3747717	NM_003653 // COPS3 // COP9 constitutive photomorphogenic homolog subunit 3 (Arab	0.0806563	2.0984	244.55	159.615	-1.53212
2711818	NM_018385 // LSG1 // large subunit GTPase 1 homolog (S. cerevisiae) // 3q29 // 5	0.0807207	2.09782	192.449	107.775	-1.78565
3908052	NM_033550 // TP53RK // TP53 regulating kinase // 20q13.2 // 112858 /// AB065434	0.0807521	2.09754	244.51	167.728	-1.45778
2914820	NM_183050 // BCKDHB // branched chain keto acid dehydrogenase E1, beta polypepti	0.0808791	2.0964	90.447	47.181	-1.91702
3008220	NM_003388 // CLIP2 // CAP-GLY domain containing linker protein 2 // 7q11.23 // 7	0.0808809	-2.09639	76.4247	110.914	1.45129
3633109	NM_001099436 // ULK3 // unc-51-like kinase 3 (C. elegans) // 15q24.1 // 25989 //	0.0808894	2.09631	139.499	80.2354	-1.73862
2676009	NM_007284 // TWF2 // twinfilin, actin-binding protein, homolog 2 (Drosophila) //	0.0809227	2.09601	295.136	194.189	-1.51983
3605348	NM_003027 // SH3GL3 // SH3-domain GRB2-like 3 // 15q24 // 6457 /// BC042864 // S	0.0809228	2.09601	145.957	111.02	-1.3147
3601051	NM_002499 // NEO1 // neogenin homolog 1 (chicken) // 15q22.3-q23 // 4756	0.080951	-2.09576	178.208	246.092	1.38093
2728408	NM_005612 // REST // RE1-silencing transcription factor // 4q12 // 5978 /// BC01	0.0810196	2.09515	264.944	156.353	-1.69452
2838688	NM_013283 // MAT2B // methionine adenosyltransferase II, beta // 5q34-q35 // 274	0.081028	2.09507	561.341	326.237	-1.72066
3707095	NM_004313 // ARRB2 // arrestin, beta 2 // 17p13 // 409 /// NM_199004 // ARRB2 //	0.0810314	2.09504	332.2	255.707	-1.29914
3037142	NM_000535 // PMS2 // PMS2 postmeiotic segregation increased 2 (S. cerevisiae) //	0.0810698	2.0947	77.7293	50.2402	-1.54715
2617579	NM_005109 // OXSR1 // oxidative-stress responsive 1 // 3p22-p21.3 // 9943	0.0812006	2.09353	81.6733	57.8929	-1.41077
3927175	NM_001003703 // ATP5J // ATP synthase, H+ transporting, mitochondrial F0 complex	0.081204	2.0935	82.1794	47.1904	-1.74144
3928551	NM_181604 // KRTAP6-2 // keratin associated protein 6-2 // 21q22.1 // 337967	0.0812069	-2.09348	27.4058	43.0241	1.56989
3234277	NM_001002295 // GATA3 // GATA binding protein 3 // 10p15 // 2625 /// NM_002051 /	0.0812765	2.09286	214.988	122.895	-1.74936
3157060	NM_003724 // JRK // jerky homolog (mouse) // 8q24.3 // 8629 /// NM_001077527 //	0.0812833	2.0928	169.001	121.476	-1.39123
3957816	NM_014323 // PATZ1 // POZ (BTB) and AT hook containing zinc finger 1 // 22q12.2	0.0813029	2.09262	135.143	87.1677	-1.55038
3643503	NM_014587 // SOX8 // SRY (sex determining region Y)-box 8 // 16p13.3 // 30812 //	0.0813067	-2.09259	84.3281	136.435	1.6179
3601840	BC106073 // CSK // c-src tyrosine kinase // 15q23-q25 // 1445 /// NM_004383 // C	0.0813191	2.09248	351.969	241.472	-1.4576
2609347	NM_014583 // LMCD1 // LIM and cysteine-rich domains 1 // 3p26-p24 // 29995	0.0813221	-2.09245	89.0424	135.349	1.52005
4044637	BC092507 // RP11-345P4.4 // similar to solute carrier family 35, member E2 // 1p	0.081335	2.09234	925.213	644.222	-1.43617
3825446	BC000979 // DDX49 // DEAD (Asp-Glu-Ala-Asp) box polypeptide 49 // 19p12 // 54555	0.0813459	2.09224	44.8944	26.0613	-1.72265
2557668	NM_138458 // WDR92 // WD repeat domain 92 // 2p14 // 116143 /// NM_000945 // PPP	0.0814299	2.09149	254.751	129.564	-1.96622
3414326	NM_001652 // AQP6 // aquaporin 6, kidney specific // 12q13 // 363	0.0814503	-2.09131	77.3679	113.558	1.46776
3139722	NM_006540 // NCOA2 // nuclear receptor coactivator 2 // 8q13.3 // 10499 /// ENST	0.0815815	2.09015	194.519	115.891	-1.67847
2608156	NM_182916 // TRNT1 // tRNA nucleotidyl transferase, CCA-adding, 1 // --- // 5109	0.0816242	2.08977	120.633	78.0225	-1.54613
3337196	NM_007103 // NDUFV1 // NADH dehydrogenase (ubiquinone) flavoprotein 1, 51kDa //	0.0816532	2.08951	291.479	200.626	-1.45285
2946215	NM_003537 // HIST1H3B // histone cluster 1, H3b // 6p21.3 // 8358	0.0816991	2.08911	77.1829	41.2798	-1.86975
3887117	NM_000308 // CTSA // cathepsin A // 20q13.1 // 5476 /// AK055177 // CTSA // cath	0.0818004	-2.08821	496.849	672.801	1.35414
3378790	NM_001008709 // PPP1CA // protein phosphatase 1, catalytic subunit, alpha isofor	0.081881	2.0875	672.075	490.703	-1.36962
3742415	NM_004890 // SPAG7 // sperm associated antigen 7 // 17p13.2 // 9552 /// ENST0000	0.0819031	2.0873	134.553	92.5784	-1.4534
2443989	NM_003762 // VAMP4 // vesicle-associated membrane protein 4 // 1q24-q25 // 8674	0.0819334	2.08704	114.137	65.7906	-1.73485
3952637	NM_003325 // HIRA // HIR histone cell cycle regulation defective homolog A (S. c	0.0820462	2.08604	149.811	99.0314	-1.51276
2902633	NM_025259 // MSH5 // mutS homolog 5 (E. coli) // 6p21.3 // 4439 /// NM_002441 //	0.0821321	2.08529	61.4688	36.4341	-1.68712
3007869	NM_001077621 // VPS37D // vacuolar protein sorting 37 homolog D (S. cerevisiae)	0.0821324	-2.08528	80.7708	111.43	1.37958
3311715	AF230665 // UROS // uroporphyrinogen III synthase (congenital erythropoietic por	0.0821644	2.085	209.646	126.936	-1.65159
3529064	NM_004050 // BCL2L2 // BCL2-like 2 // 14q11.2-q12 // 599 /// BC021198 // BCL2L2	0.0821648	2.085	442.345	232.578	-1.90193
3286286	NM_004966 // HNRPF // heterogeneous nuclear ribonucleoprotein F // 10q11.21-q11.	0.08226	2.08416	1045.1	696.673	-1.50014
3569374	NM_006370 // VTI1B // vesicle transport through interaction with t-SNAREs homolo	0.0822906	2.08389	52.8341	37.0656	-1.42542
3633347	NM_006715 // MAN2C1 // mannosidase, alpha, class 2C, member 1 // 15q11-q13 // 41	0.0823005	2.0838	181.726	110.749	-1.64089
3649245	NM_016561 // BFAR // bifunctional apoptosis regulator // 16p13.12 // 51283	0.0824654	2.08236	111.773	65.9891	-1.6938
3818547	NM_005428 // VAV1 // vav 1 guanine nucleotide exchange factor // 19p13.2 // 7409	0.0824937	2.08211	256.469	124.196	-2.06504
2522616	NM_003879 // CFLAR // CASP8 and FADD-like apoptosis regulator // 2q33-q34 // 883	0.0825236	2.08185	565.551	366.527	-1.543
3861352	NM_152657 // GGN // gametogenetin // 19q13.2 // 199720	0.0825406	-2.0817	119.182	172.711	1.44913
3265133	---	0.0825735	2.08141	95.822	56.0904	-1.70835
3823982	NM_004145 // MYO9B // myosin IXB // 19p13.1 // 4650 /// ENST00000319396 // MYO9B	0.0825959	2.08121	279.74	194.327	-1.43953
3864390	NM_198850 // PHLDB3 // pleckstrin homology-like domain, family B, member 3 // 19	0.0826209	2.081	103.282	74.8878	-1.37915
2895650	NM_012241 // SIRT5 // sirtuin (silent mating type information regulation 2 homol	0.0826333	2.08089	92.6973	60.9532	-1.5208
2452637	NM_022731 // NUCKS1 // nuclear casein kinase and cyclin-dependent kinase substra	0.0826549	2.0807	484.244	292.216	-1.65714
2899808	NM_005865 // PRSS16 // protease, serine, 16 (thymus) // 6p21 // 10279 /// AK0935	0.0827072	-2.08024	56.3162	79.7491	1.4161
3337137	NM_003977 // AIP // aryl hydrocarbon receptor interacting protein // 11q13.3 //	0.0827367	2.07998	324.189	223.56	-1.45012
3096092	NM_001556 // IKBKB // inhibitor of kappa light polypeptide gene enhancer in B-ce	0.0827807	2.0796	275.665	149.867	-1.83939
2375212	NM_032105 // PPP1R12B // protein phosphatase 1, regulatory (inhibitor) subunit 1	0.0827988	2.07944	121.981	80.6514	-1.51245
3507798	NM_007106 // UBL3 // ubiquitin-like 3 // 13q12-q13 // 5412 /// AF044221 // UBL3	0.082801	2.07942	276.104	186.487	-1.48056
2829275	NM_003337 // UBE2B // ubiquitin-conjugating enzyme E2B (RAD6 homolog) // 5q23-q3	0.0828317	2.07915	229.587	148.306	-1.54807
2884578	NM_024565 // CCNJL // cyclin J-like // 5q33.3 // 79616 /// AK131381 // CCNJL //	0.0829377	-2.07823	96.1523	153.64	1.59788
3934162	AF426261 // C21orf84 // chromosome 21 open reading frame 84 // 21q22.3 // 114038	0.0829584	-2.07805	34.5247	48.882	1.41586
3329983	NM_002843 // PTPRJ // protein tyrosine phosphatase, receptor type, J // 11p11.2	0.0830205	2.07751	647.701	455.82	-1.42096
3016791	NM_152892 // LRWD1 // leucine-rich repeats and WD repeat domain containing 1 //	0.0830731	2.07705	69.6902	38.3116	-1.81904
3644973	NM_002613 // PDPK1 // 3-phosphoinositide dependent protein kinase-1 // 16p13.3 /	0.0831114	2.07672	253.463	181.811	-1.39411
3721956	BC051890 // TUBG2 // tubulin, gamma 2 // 17q21 // 27175 /// NM_016437 // TUBG2 /	0.0831524	2.07636	72.9876	46.0885	-1.58364
2930753	AY358952 // C6orf72 // chromosome 6 open reading frame 72 // 6q25.1 // 116254 //	0.0831628	2.07627	67.2876	39.7677	-1.69202
3146565	NM_183419 // RNF19A // ring finger protein 19A // 8q22 // 25897 /// NM_015435 //	0.0831633	2.07627	598.519	404.649	-1.47911
2364677	NM_002585 // PBX1 // pre-B-cell leukemia homeobox 1 // 1q23 // 5087 /// BX647313	0.0831798	-2.07612	64.98	86.8003	1.3358
2553911	NM_020463 // SMEK2 // SMEK homolog 2, suppressor of mek1 (Dictyostelium) // 2p16	0.0831868	2.07606	239.839	146.144	-1.64111
3464983	NM_001001323 // ATP2B1 // ATPase, Ca++ transporting, plasma membrane 1 // 12q21.	0.0831925	2.07601	490.982	258.741	-1.89758
3706950	NM_182538 // SPNS3 // spinster homolog 3 (Drosophila) // 17p13.2 // 201305	0.0832371	-2.07562	188.294	241.531	1.28273
2903189	NM_019111 // HLA-DRA // major histocompatibility complex, class II, DR alpha //	0.0833759	2.07442	734.818	172.874	-4.25059
3815268	NM_032551 // KISS1R // KISS1 receptor // 19p13.3 // 84634	0.0834138	-2.07409	283.162	348.298	1.23003
3231774	NM_012341 // GTPBP4 // GTP binding protein 4 // 10p15-p14 // 23560 /// AK097093	0.0834208	2.07403	136.659	72.8119	-1.87688
3825383	NM_002911 // UPF1 // UPF1 regulator of nonsense transcripts homolog (yeast) // 1	0.08347	2.07361	277.289	190.691	-1.45413
2622859	NM_016173 // HEMK1 // HemK methyltransferase family member 1 // 3p21.3 // 51409	0.0836094	2.0724	142.112	101.591	-1.39886
2562932	NM_001768 // CD8A // CD8a molecule // 2p12 // 925 /// NM_171827 // CD8A // CD8a	0.0836361	2.07217	1256.27	777.7	-1.61537
3753966	NM_032962 // CCL14 // chemokine (C-C motif) ligand 14 // 17q11.2 // 6358 /// NM_	0.0838068	-2.0707	166.87	224.811	1.34722
3401878	NM_005002 // NDUFA9 // NADH dehydrogenase (ubiquinone) 1 alpha subcomplex, 9, 39	0.0839238	2.06969	182.136	121.546	-1.49849
2671652	NM_016598 // ZDHHC3 // zinc finger, DHHC-type containing 3 // 3p21.31 // 51304	0.0839612	2.06937	203.268	144.023	-1.41136
2978050	NM_001042683 // SHPRH // SNF2 histone linker PHD RING helicase // 6q24.3 // 2572	0.0840791	2.06835	121.398	58.5241	-2.07433
2732273	NM_018243 // SEPT11 // septin 11 // 4q21.1 // 55752 /// BC064934 // SEPT11 // se	0.0841513	2.06773	96.7946	56.6938	-1.70732
3687698	NM_006110 // CD2BP2 // CD2 (cytoplasmic tail) binding protein 2 // 16p11.2 // 10	0.0841812	2.06747	249.81	190.232	-1.31318
2403080	NM_003665 // FCN3 // ficolin (collagen/fibrinogen domain containing) 3 (Hakata a	0.0841917	-2.06738	31.2985	50.4973	1.61341
2460296	NM_000029 // AGT // angiotensinogen (serpin peptidase inhibitor, clade A, member	0.084227	-2.06708	28.7519	44.2896	1.54041
3250204	NM_003171 // SUPV3L1 // suppressor of var1, 3-like 1 (S. cerevisiae) // 10q22.1	0.0842727	2.06669	265.86	153.956	-1.72685
3332838	NM_015533 // DAK // dihydroxyacetone kinase 2 homolog (S. cerevisiae) // 11q12.2	0.0843723	2.06583	106.322	60.8995	-1.74587
2459296	NM_023007 // JMJD4 // jumonji domain containing 4 // 1q42.13 // 65094 /// AK0269	0.0843926	2.06566	136.072	86.0881	-1.58061
3093526	AY358147 // UNC5D // unc-5 homolog D (C. elegans) // 8p12 // 137970 /// NM_08087	0.0844234	-2.0654	90.1255	141.387	1.56878
3544605	NM_006399 // BATF // basic leucine zipper transcription factor, ATF-like // 14q2	0.084589	2.06398	298.957	143.063	-2.08968
3795942	NM_005433 // YES1 // v-yes-1 Yamaguchi sarcoma viral oncogene homolog 1 // 18p11	0.0845939	2.06394	45.5579	34.0307	-1.33873
2969467	NM_015076 // CDC2L6 // cell division cycle 2-like 6 (CDK8-like) // 6q21 // 23097	0.0848438	2.06181	147.476	89.4217	-1.64922
3870054	NM_001102603 // ZNF160 // zinc finger protein 160 // 19q13.41 // 90338 /// NM_19	0.0849336	2.06104	117.049	70.8327	-1.65247
3845495	NM_020695 // REXO1 // REX1, RNA exonuclease 1 homolog (S. cerevisiae) // 19p13.3	0.0850138	2.06036	93.2048	58.4829	-1.59371
3806689	NM_032124 // HDHD2 // haloacid dehalogenase-like hydrolase domain containing 2 /	0.0850165	2.06034	135.609	81.0833	-1.67247
3634656	BC006114 // CHRNA3 // cholinergic receptor, nicotinic, alpha 3 // 15q24 // 1136	0.0850728	-2.05986	131.066	202.343	1.54382
3643297	NM_005861 // STUB1 // STIP1 homology and U-box containing protein 1 // 16p13.3 /	0.0851123	2.05953	130.859	86.4962	-1.51289
3359601	NM_020896 // OSBPL5 // oxysterol binding protein-like 5 // 11p15.4 // 114879 ///	0.0851218	2.05945	96.5007	48.6998	-1.98154
3368304	NM_024424 // WT1 // Wilms tumor 1 // 11p13 // 7490 /// NM_024426 // WT1 // Wilms	0.0851611	-2.05911	132.831	214.986	1.6185
2495806	NM_145212 // MRPL30 // mitochondrial ribosomal protein L30 // 2q11.2 // 51263 //	0.0851694	2.05904	125.69	65.5872	-1.91639
3031533	NM_018326 // GIMAP4 // GTPase, IMAP family member 4 // 7q36.1 // 55303	0.0853034	2.05791	1383.94	812.284	-1.70377
3942161	NM_001003684 // UCRC // ubiquinol-cytochrome c reductase complex (7.2 kD) // 22c	0.0854638	2.05655	173.518	116.167	-1.49368
2756514	AK292010 // MFSD7 // major facilitator superfamily domain containing 7 // 4p16.3	0.0854669	-2.05652	63.856	98.603	1.54415
3724782	NM_002265 // KPNB1 // karyopherin (importin) beta 1 // 17q21.32 // 3837	0.0854894	2.05633	500.13	316.724	-1.57908
2903075	NM_005155 // PPT2 // palmitoyl-protein thioesterase 2 // 6p21.3 // 9374 /// NM_1	0.0855156	2.05611	90.0906	49.1749	-1.83204
2922972	NM_173674 // DCBLD1 // discoidin, CUB and LCCL domain containing 1 // 6q22.2 //	0.0856387	2.05507	76.1125	51.3374	-1.48259
2363444	NM_001014443 // USP21 // ubiquitin specific peptidase 21 // 1q22 // 27005 /// NM	0.0857813	2.05387	158.285	102.497	-1.54429
3352948	NM_003105 // SORL1 // sortilin-related receptor, L(DLR class) A repeats-containi	0.0857842	-2.05384	802.482	1024.72	1.27694
2339511	NM_032852 // ATG4C // ATG4 autophagy related 4 homolog C (S. cerevisiae) // 1p31	0.0858143	2.05359	77.6212	45.8461	-1.69308
3154398	NM_003033 // ST3GAL1 // ST3 beta-galactoside alpha-2,3-sialyltransferase 1 // 8q	0.0858224	2.05352	218.439	119.353	-1.83019
3744229	NM_032354 // TMEM107 // transmembrane protein 107 // 17p13.1 // 84314 /// NM_183	0.0858696	2.05313	77.578	48.3026	-1.60609
2881370	NM_001025159 // CD74 // CD74 molecule, major histocompatibility complex, class I	0.0858713	2.05311	1428.67	723.692	-1.97414
3920367	NM_018962 // DSCR6 // Down syndrome critical region gene 6 // 21q22.2 // 53820 /	0.0858806	-2.05303	51.7684	74.288	1.43501
3939545	NM_002415 // MIF // macrophage migration inhibitory factor (glycosylation-inhibi	0.0859203	2.0527	435.353	326.988	-1.3314
3773340	NM_000199 // SGSH // N-sulfoglucosamine sulfohydrolase (sulfamidase) // 17q25.3	0.0859556	2.0524	146.092	104.278	-1.40098
3832383	NM_002812 // PSMD8 // proteasome (prosome, macropain) 26S subunit, non-ATPase, 8	0.0860036	2.052	293.819	221.765	-1.32491
2345196	NM_012262 // HS2ST1 // heparan sulfate 2-O-sulfotransferase 1 // 1p31.1-p22.1 //	0.0860565	2.05156	98.1206	56.4966	-1.73675
3890597	NM_017495 // RBM38 // RNA binding motif protein 38 // 20q13.31 // 55544 /// NM_1	0.086137	2.05088	198.309	140.44	-1.41205
3235235	---	0.0861404	-2.05085	96.7113	131.252	1.35716
3726691	NM_003786 // ABCC3 // ATP-binding cassette, sub-family C (CFTR/MRP), member 3 //	0.0861659	-2.05064	82.1936	126.021	1.53322
3182409	NM_003452 // ZNF189 // zinc finger protein 189 // 9q22-q31 // 7743 /// NM_197977	0.0861802	2.05052	87.1883	49.3189	-1.76785
3673600	BX640980 // MGC23284 // hypothetical protein MGC23284 // 16q24.3 // 197187	0.0862522	-2.04991	36.3589	59.997	1.65013
3794458	NM_007345 // ZNF236 // zinc finger protein 236 // 18q22-q23 // 7776 /// ENST0000	0.0863519	2.04908	114.736	59.2715	-1.93577
2946268	NM_003526 // HIST1H2BC // histone cluster 1, H2bc // 6p21.3 // 8347 /// BC105595	0.0863527	2.04907	114.756	57.1971	-2.00633
2637980	NM_152305 // KTELC1 // KTEL (Lys-Tyr-Glu-Leu) containing 1 // 3q13.33 // 56983 /	0.0863573	2.04903	196.625	82.8658	-2.37282
2719361	NM_182485 // CPEB2 // cytoplasmic polyadenylation element binding protein 2 // 4	0.086362	2.049	126.906	75.2843	-1.68569
3094447	NM_004674 // ASH2L // ash2 (absent, small, or homeotic)-like (Drosophila) // 8p1	0.0864289	2.04844	345.472	207.191	-1.66741
3886453	NM_000457 // HNF4A // hepatocyte nuclear factor 4, alpha // 20q12-q13.1 // 3172	0.0864555	-2.04821	31.9894	48.5251	1.51691
3435267	AY358940 // B3GNT4 // UDP-GlcNAc:betaGal beta-1,3-N-acetylglucosaminyltransferas	0.0864981	-2.04786	32.2306	52.5747	1.6312
2899768	NM_003495 // HIST1H4I // histone cluster 1, H4i // 6p21.33 // 8294	0.086504	2.04781	117.076	59.1246	-1.98015
2915828	NM_002526 // NT5E // 5'-nucleotidase, ecto (CD73) // 6q14-q21 // 4907 /// BC0159	0.0865235	-2.04765	38.8545	84.3992	2.17219
2395965	NM_020248 // CTNNBIP1 // catenin, beta interacting protein 1 // 1p36.22 // 56998	0.0865334	2.04756	83.6874	54.0652	-1.5479
2892277	NM_000904 // NQO2 // NAD(P)H dehydrogenase, quinone 2 // 6pter-q12 // 4835 /// A	0.0865577	2.04736	59.337	29.3675	-2.0205
2676471	NM_198563 // TMEM110 // transmembrane protein 110 // 3p21.1 // 375346	0.0867211	2.046	115.817	60.9099	-1.90145
3359230	XM_001129769 // C11orf21 // chromosome 11 open reading frame 21 // 11p15.5 // 29	0.0867575	-2.0457	34.8666	56.6078	1.62355
2603987	NM_019850 // NGEF // neuronal guanine nucleotide exchange factor // 2q37 // 2579	0.0867771	-2.04553	48.2849	76.9852	1.59439
2428478	XR_017904 // FLJ36116 // hypothetical locus LOC388666 // 1p13.2 // 388666 /// XR	0.0868376	-2.04503	71.7382	93.4806	1.30308
3962293	NR_002570 // CYP2D7P1 // cytochrome P450, family 2, subfamily D, polypeptide 7 p	0.0868757	-2.04471	138.6	216.289	1.56052
3374856	NM_017840 // MRPL16 // mitochondrial ribosomal protein L16 // --- // 54948	0.0868898	2.04459	121.758	79.3409	-1.53462
2902326	---	0.086951	2.04409	780.95	411.893	-1.896
3734609	NM_015353 // KCTD2 // potassium channel tetramerisation domain containing 2 // 1	0.0869521	2.04408	144.172	96.6625	-1.49149
3442812	NM_153449 // SLC2A14 // solute carrier family 2 (facilitated glucose transporter	0.0869851	2.0438	1200.59	626.964	-1.91492
3743371	NM_001671 // ASGR1 // asialoglycoprotein receptor 1 // 17p13.2 // 432 /// M10058	0.0869908	-2.04376	212.874	294.628	1.38405
3914230	NM_020713 // ZNF512B // zinc finger protein 512B // 20q13.33 // 57473	0.0870974	-2.04287	332.769	448.769	1.34859
3031754	NM_007188 // ABCB8 // ATP-binding cassette, sub-family B (MDR/TAP), member 8 //	0.0871727	2.04225	70.8913	42.4726	-1.66911
2559849	NM_133478 // SLC4A5 // solute carrier family 4, sodium bicarbonate cotransporter	0.0871795	-2.04219	99.0607	146.7	1.48091
3666033	NM_173163 // NFATC3 // nuclear factor of activated T-cells, cytoplasmic, calcine	0.0872045	2.04198	696.346	500.332	-1.39177
2980449	NM_015553 // PIP3-E // phosphoinositide-binding protein PIP3-E // 6q25.2 // 2603	0.087206	-2.04197	195.94	227.084	1.15895
3780145	AK055900 // C18orf15 // chromosome 18 open reading frame 15 // 18p11.21 // 14727	0.0873069	-2.04114	31.3054	41.8396	1.3365
3735623	BC062563 // MFSD11 // major facilitator superfamily domain containing 11 // 17q2	0.0873612	2.04069	112.978	63.1563	-1.78886
3722739	NM_138387 // G6PC3 // glucose 6 phosphatase, catalytic, 3 // 17q21.31 // 92579 /	0.0873964	2.0404	72.8317	41.0718	-1.77328
3825823	NM_015965 // NDUFA13 // NADH dehydrogenase (ubiquinone) 1 alpha subcomplex, 13 /	0.0874343	2.04008	172.313	111.036	-1.55186
3456251	NM_003717 // NPFF // neuropeptide FF-amide peptide precursor // 12q13.13 // 8620	0.0874612	2.03986	119.029	82.1807	-1.44839
3718930	NM_002984 // CCL4 // chemokine (C-C motif) ligand 4 // 17q12 // 6351 /// NM_0010	0.0875002	2.03954	252.223	60.1485	-4.19333
3360189	NM_018073 // TRIM68 // tripartite motif-containing 68 // 11p15.4 // 55128	0.0875196	2.03938	148.465	104.408	-1.42198
3009299	NM_005918 // MDH2 // malate dehydrogenase 2, NAD (mitochondrial) // 7cen-q22 //	0.0875665	2.03899	351.744	232.106	-1.51544
3235789	NM_182751 // MCM10 // minichromosome maintenance complex component 10 // 10p13 /	0.0875724	2.03894	164.252	69.4214	-2.36602
2750463	NM_153027 // C4orf39 // chromosome 4 open reading frame 39 // 4q32.3 // 152756	0.0876571	-2.03825	45.843	68.117	1.48587
2664640	NM_015150 // RFTN1 // raftlin, lipid raft linker 1 // 3p24.3 // 23180 /// BC0323	0.0877195	2.03773	621.112	262.606	-2.36519
3111375	NM_014673 // TTC35 // tetratricopeptide repeat domain 35 // 8q23.1 // 9694 /// A	0.0878003	2.03707	180.378	94.8922	-1.90088
3273251	NM_014974 // DIP2C // DIP2 disco-interacting protein 2 homolog C (Drosophila) //	0.0878107	-2.03698	130.929	198.395	1.51529
2734047	NM_032717 // MAG1 // lung cancer metastasis-associated protein // 4q21.23 // 848	0.0878201	-2.0369	81.6637	160.492	1.96528
3632107	NM_052840 // BRUNOL6 // bruno-like 6, RNA binding protein (Drosophila) // 15q24	0.0878367	-2.03677	57.03	92.1748	1.61625
3194338	NM_015160 // PMPCA // peptidase (mitochondrial processing) alpha // 9q34.3 // 23	0.0878603	2.03657	152.024	108.966	-1.39514
3335338	NM_001098785 // FAM89B // family with sequence similarity 89, member B // 11q23	0.0879194	2.03609	219.265	169.704	-1.29204
2534252	NM_024101 // MLPH // melanophilin // 2q37.3 // 79083 /// NM_001042467 // MLPH //	0.087954	-2.0358	65.7232	103.493	1.57469
3264326	NM_016234 // ACSL5 // acyl-CoA synthetase long-chain family member 5 // 10q25.1-	0.0879757	2.03563	577.692	308.182	-1.87452
2532699	NM_001017915 // INPP5D // inositol polyphosphate-5-phosphatase, 145kDa // 2q37.1	0.0879802	2.03559	341.247	188.104	-1.81414
2401609	NM_000191 // HMGCL // 3-hydroxymethyl-3-methylglutaryl-Coenzyme A lyase (hydroxy	0.0879882	2.03552	101.177	65.509	-1.54447
3027538	BC063026 // NDUFB2 // NADH dehydrogenase (ubiquinone) 1 beta subcomplex, 2, 8kDa	0.0880727	2.03483	89.6129	60.0577	-1.49211
3239760	NM_019043 // APBB1IP // amyloid beta (A4) precursor protein-binding, family B, m	0.0880945	2.03465	249.273	131.371	-1.89747
3608520	NM_001039675 // UNC45A // unc-45 homolog A (C. elegans) // 15q26.1 // 55898 ///	0.0881393	2.03428	276.188	190.986	-1.44611
2358743	NM_024041 // SCNM1 // sodium channel modifier 1 // 1q21.2 // 79005 /// BC000264	0.0881545	2.03416	192.335	130.93	-1.46899
3208765	NM_001163 // APBA1 // amyloid beta (A4) precursor protein-binding, family A, mem	0.0882198	-2.03362	60.3896	89.7756	1.48661
2672712	NM_012235 // SCAP // SREBF chaperone // 3p21.31 // 22937 /// AK091005 // SCAP //	0.0882348	2.0335	186.816	130.184	-1.43501
3838886	NM_014203 // AP2A1 // adaptor-related protein complex 2, alpha 1 subunit // 19q1	0.0882936	2.03302	131.424	91.4807	-1.43663
2659676	---	0.0883562	2.03251	72.1385	45.8811	-1.57229
3764066	NM_007146 // VEZF1 // vascular endothelial zinc finger 1 // 17q22 // 7716	0.0883951	2.03219	305.458	264.664	-1.15414
3838947	NM_030973 // MED25 // mediator complex subunit 25 // 19q13.3 // 81857 /// AF2610	0.0884528	2.03172	96.7108	56.7151	-1.7052
2663714	NM_004625 // WNT7A // wingless-type MMTV integration site family, member 7A // 3	0.088525	-2.03113	126.145	194.824	1.54444
3903889	NM_018244 // UQCC // ubiquinol-cytochrome c reductase complex chaperone, CBP3 ho	0.0885838	2.03065	143.366	89.0788	-1.60943
2361584	NM_144772 // APOA1BP // apolipoprotein A-I binding protein // 1q22-q21.2 // 1282	0.088589	2.03061	294.358	206.186	-1.42763
3575906	BC001787 // C14orf143 // chromosome 14 open reading frame 143 // 14q32.11 // 901	0.0885988	2.03053	38.1321	25.3864	-1.50207
2941784	NM_006403 // NEDD9 // neural precursor cell expressed, developmentally down-regu	0.0886689	2.02996	122.223	84.6635	-1.44363
3295376	NM_032772 // ZNF503 // zinc finger protein 503 // 10q22.2 // 84858 /// AK290311	0.0887643	-2.02918	48.7605	72.902	1.4951
3279410	NM_024948 // C10orf97 // chromosome 10 open reading frame 97 // 10p13 // 80013	0.0888153	2.02877	439.96	289.309	-1.52073
2951087	NM_006703 // NUDT3 // nudix (nucleoside diphosphate linked moiety X)-type motif	0.0889179	2.02793	137.648	94.7598	-1.4526
3456732	NM_002205 // ITGA5 // integrin, alpha 5 (fibronectin receptor, alpha polypeptide	0.0889222	-2.0279	693.65	919.656	1.32582
3777470	NM_001105244 // PTPRM // protein tyrosine phosphatase, receptor type, M // 18p11	0.0889302	-2.02783	82.0978	135.517	1.65068
3685261	NM_001083614 // EARS2 // glutamyl-tRNA synthetase 2, mitochondrial (putative) //	0.0890118	-2.02717	53.9882	76.2946	1.41317
3734865	NM_207346 // TSEN54 // tRNA splicing endonuclease 54 homolog (S. cerevisiae) //	0.0891115	2.02636	315.675	185.223	-1.7043
3497659	NM_021033 // RAP2A // RAP2A, member of RAS oncogene family // 13q34 // 5911 ///	0.0891968	2.02567	163.354	105.942	-1.54192
3373962	NM_004223 // UBE2L6 // ubiquitin-conjugating enzyme E2L 6 // 11q12 // 9246 /// N	0.0892391	2.02533	440.246	286.02	-1.53921
3757423	NM_018143 // KLHL11 // kelch-like 11 (Drosophila) // 17q21.2 // 55175	0.0892733	2.02505	72.0178	51.0064	-1.41194
2789266	NM_006726 // LRBA // LPS-responsive vesicle trafficking, beach and anchor contai	0.0893127	2.02474	122.855	55.0263	-2.23266
3702352	NM_031463 // HSDL1 // hydroxysteroid dehydrogenase like 1 // 16q24.1 // 83693 //	0.0893217	2.02466	148.1	104.464	-1.41771
[truncated: 9,741 more rows]
